# Supplementary material for: Shape selective bifacial recognition of double helical DNA
Source: Commun Chem. Author manuscript; Available in PMC 2023 Feb 13. (PMC9923363; doi:10.1038/s42004-018-0080-5)
Supplement: Data1 [file NIHMS1849764-supplement-Data1.pdb]

ATOM      1  N   LYS     1      38.570  50.690  58.760  1.00  0.00            
ATOM      2  H1  LYS     1      38.750  50.570  59.750  1.00  0.00            
ATOM      3  H2  LYS     1      39.290  50.220  58.230  1.00  0.00            
ATOM      4  H3  LYS     1      38.630  51.680  58.530  1.00  0.00            
ATOM      5  CA  LYS     1      37.240  50.150  58.370  1.00  0.00            
ATOM      6  HA  LYS     1      36.460  50.730  58.860  1.00  0.00            
ATOM      7  CB  LYS     1      37.070  48.660  58.760  1.00  0.00            
ATOM      8  HB2 LYS     1      36.160  48.290  58.290  1.00  0.00            
ATOM      9  HB3 LYS     1      37.900  48.090  58.360  1.00  0.00            
ATOM     10  CG  LYS     1      36.950  48.390  60.280  1.00  0.00            
ATOM     11  HG2 LYS     1      37.900  48.610  60.770  1.00  0.00            
ATOM     12  HG3 LYS     1      36.180  49.040  60.700  1.00  0.00            
ATOM     13  CD  LYS     1      36.560  46.920  60.560  1.00  0.00            
ATOM     14  HD2 LYS     1      37.350  46.250  60.200  1.00  0.00            
ATOM     15  HD3 LYS     1      35.660  46.700  59.990  1.00  0.00            
ATOM     16  CE  LYS     1      36.240  46.600  62.030  1.00  0.00            
ATOM     17  HE2 LYS     1      35.760  47.470  62.490  1.00  0.00            
ATOM     18  HE3 LYS     1      35.500  45.790  62.040  1.00  0.00            
ATOM     19  NZ  LYS     1      37.420  46.170  62.840  1.00  0.00            
ATOM     20  HZ1 LYS     1      37.130  45.940  63.780  1.00  0.00            
ATOM     21  HZ2 LYS     1      37.830  45.330  62.450  1.00  0.00            
ATOM     22  HZ3 LYS     1      38.120  46.890  62.900  1.00  0.00            
ATOM     23  C   LYS     1      37.070  50.330  56.860  1.00  0.00            
ATOM     24  O   LYS     1      38.070  50.280  56.170  1.00  0.00            
ATOM     25  N3   BB     2      35.840  50.580  56.290  1.00  0.00            
ATOM     26  H7   BB     2      35.870  50.680  55.280  1.00  0.00            
ATOM     27  C3   BB     2      34.520  50.680  56.940  1.00  0.00            
ATOM     28  H5   BB     2      34.480  50.010  57.810  1.00  0.00            
ATOM     29  C5   BB     2      34.290  52.120  57.460  1.00  0.00            
ATOM     30  H10  BB     2      35.060  52.410  58.180  1.00  0.00            
ATOM     31  H8   BB     2      34.310  52.840  56.630  1.00  0.00            
ATOM     32  H9   BB     2      33.310  52.200  57.950  1.00  0.00            
ATOM     33  C2   BB     2      33.370  50.260  55.990  1.00  0.00            
ATOM     34  H3   BB     2      32.450  50.140  56.580  1.00  0.00            
ATOM     35  H4   BB     2      33.150  51.090  55.310  1.00  0.00            
ATOM     36  N2   BB     2      33.600  49.000  55.230  1.00  0.00            
ATOM     37  C1   BB     2      33.540  47.770  56.070  1.00  0.00            
ATOM     38  H1   BB     2      33.970  47.930  57.070  1.00  0.00            
ATOM     39  H2   BB     2      34.130  46.960  55.620  1.00  0.00            
ATOM     40  C6   BB     2      32.120  47.250  56.260  1.00  0.00            
ATOM     41  O1   BB     2      31.700  47.030  57.370  1.00  0.00            
ATOM     42  N4    E     3      38.800  49.600  53.480  1.00  0.00            
ATOM     43  H1    E     3      38.450  49.910  54.380  1.00  0.00            
ATOM     44  H2    E     3      39.720  50.010  53.360  1.00  0.00            
ATOM     45  C1    E     3      37.930  49.530  52.420  1.00  0.00            
ATOM     46  N5    E     3      38.510  49.260  51.200  1.00  0.00            
ATOM     47  H3    E     3      39.490  49.080  51.110  1.00  0.00            
ATOM     48  C4    E     3      37.780  49.180  50.030  1.00  0.00            
ATOM     49  O1    E     3      38.350  48.940  48.990  1.00  0.00            
ATOM     50  C3    E     3      36.390  49.400  50.190  1.00  0.00            
ATOM     51  C6    E     3      35.440  49.360  49.080  1.00  0.00            
ATOM     52  N1    E     3      35.830  49.150  47.790  1.00  0.00            
ATOM     53  H4    E     3      35.170  49.040  47.020  1.00  0.00            
ATOM     54  H5    E     3      36.780  48.860  47.560  1.00  0.00            
ATOM     55  N2    E     3      34.100  49.540  49.170  1.00  0.00            
ATOM     56  C7    E     3      33.630  49.790  50.410  1.00  0.00            
ATOM     57  H6    E     3      32.560  49.930  50.500  1.00  0.00            
ATOM     58  N3    E     3      36.620  49.760  52.670  1.00  0.00            
ATOM     59  C2    E     3      35.860  49.680  51.510  1.00  0.00            
ATOM     60  C5    E     3      34.430  49.880  51.620  1.00  0.00            
ATOM     61  C8    E     3      33.790  50.150  52.970  1.00  0.00            
ATOM     62  H7    E     3      34.360  50.930  53.490  1.00  0.00            
ATOM     63  H8    E     3      32.770  50.550  52.840  1.00  0.00            
ATOM     64  C9    E     3      33.720  48.880  53.840  1.00  0.00            
ATOM     65  O2    E     3      33.670  47.780  53.310  1.00  0.00            
ATOM     66  N3   BB     4      31.280  47.370  55.170  1.00  0.00            
ATOM     67  H7   BB     4      31.740  47.570  54.280  1.00  0.00            
ATOM     68  C3   BB     4      29.820  47.210  55.210  1.00  0.00            
ATOM     69  H5   BB     4      29.570  46.480  56.000  1.00  0.00            
ATOM     70  C5   BB     4      29.170  48.550  55.620  1.00  0.00            
ATOM     71  H10  BB     4      29.530  48.880  56.600  1.00  0.00            
ATOM     72  H8   BB     4      29.390  49.340  54.890  1.00  0.00            
ATOM     73  H9   BB     4      28.080  48.450  55.690  1.00  0.00            
ATOM     74  C2   BB     4      29.240  46.720  53.860  1.00  0.00            
ATOM     75  H3   BB     4      28.160  46.530  54.010  1.00  0.00            
ATOM     76  H4   BB     4      29.270  47.550  53.150  1.00  0.00            
ATOM     77  N2   BB     4      29.850  45.490  53.300  1.00  0.00            
ATOM     78  C1   BB     4      29.510  44.250  54.060  1.00  0.00            
ATOM     79  H1   BB     4      29.540  44.420  55.140  1.00  0.00            
ATOM     80  H2   BB     4      30.230  43.460  53.860  1.00  0.00            
ATOM     81  C6   BB     4      28.120  43.730  53.700  1.00  0.00            
ATOM     82  O1   BB     4      27.260  43.630  54.550  1.00  0.00            
ATOM     83  C9    B     5      30.540  45.400  52.070  1.00  0.00            
ATOM     84  O2    B     5      30.840  44.320  51.600  1.00  0.00            
ATOM     85  C8    B     5      30.760  46.690  51.260  1.00  0.00            
ATOM     86  H7    B     5      31.230  47.430  51.920  1.00  0.00            
ATOM     87  H8    B     5      29.800  47.100  50.950  1.00  0.00            
ATOM     88  C1    B     5      31.660  46.460  50.070  1.00  0.00            
ATOM     89  C5    B     5      31.130  46.420  48.740  1.00  0.00            
ATOM     90  O1    B     5      29.940  46.510  48.480  1.00  0.00            
ATOM     91  N1    B     5      32.060  46.240  47.730  1.00  0.00            
ATOM     92  H2    B     5      31.720  46.220  46.780  1.00  0.00            
ATOM     93  C4    B     5      33.430  46.110  47.930  1.00  0.00            
ATOM     94  N2    B     5      34.220  45.940  46.850  1.00  0.00            
ATOM     95  C7    B     5      35.530  45.820  47.220  1.00  0.00            
ATOM     96  N3    B     5      36.180  45.770  48.410  1.00  0.00            
ATOM     97  N4    B     5      36.350  45.720  46.180  1.00  0.00            
ATOM     98  H3    B     5      37.220  45.260  46.360  1.00  0.00            
ATOM     99  H4    B     5      35.940  45.360  45.320  1.00  0.00            
ATOM    100  C2    B     5      33.040  46.290  50.310  1.00  0.00            
ATOM    101  H1    B     5      33.400  46.320  51.340  1.00  0.00            
ATOM    102  C3    B     5      33.930  46.120  49.230  1.00  0.00            
ATOM    103  C6    B     5      35.310  45.950  49.400  1.00  0.00            
ATOM    104  N5    B     5      35.910  45.890  50.630  1.00  0.00            
ATOM    105  H5    B     5      36.860  45.550  50.640  1.00  0.00            
ATOM    106  H6    B     5      35.410  45.580  51.450  1.00  0.00            
ATOM    107  N3   BB     6      27.810  43.760  52.360  1.00  0.00            
ATOM    108  H7   BB     6      28.590  43.890  51.730  1.00  0.00            
ATOM    109  C3   BB     6      26.460  43.510  51.820  1.00  0.00            
ATOM    110  H5   BB     6      25.950  42.780  52.480  1.00  0.00            
ATOM    111  C5   BB     6      25.630  44.810  51.850  1.00  0.00            
ATOM    112  H10  BB     6      25.550  45.200  52.870  1.00  0.00            
ATOM    113  H8   BB     6      26.100  45.590  51.230  1.00  0.00            
ATOM    114  H9   BB     6      24.620  44.630  51.470  1.00  0.00            
ATOM    115  C2   BB     6      26.510  42.930  50.390  1.00  0.00            
ATOM    116  H3   BB     6      25.490  42.640  50.100  1.00  0.00            
ATOM    117  H4   BB     6      26.760  43.750  49.700  1.00  0.00            
ATOM    118  N2   BB     6      27.420  41.760  50.210  1.00  0.00            
ATOM    119  C1   BB     6      26.910  40.510  50.840  1.00  0.00            
ATOM    120  H1   BB     6      26.690  40.670  51.910  1.00  0.00            
ATOM    121  H2   BB     6      27.650  39.700  50.810  1.00  0.00            
ATOM    122  C6   BB     6      25.650  39.990  50.170  1.00  0.00            
ATOM    123  O1   BB     6      24.600  39.970  50.770  1.00  0.00            
ATOM    124  O1    F     7      29.040  43.070  46.160  1.00  0.00            
ATOM    125  C1    F     7      30.150  42.940  46.630  1.00  0.00            
ATOM    126  N1    F     7      31.280  42.920  45.780  1.00  0.00            
ATOM    127  C5    F     7      32.510  42.840  46.310  1.00  0.00            
ATOM    128  C2    F     7      32.760  42.830  47.740  1.00  0.00            
ATOM    129  C3    F     7      34.030  42.800  48.420  1.00  0.00            
ATOM    130  N4    F     7      34.190  43.020  49.710  1.00  0.00            
ATOM    131  H7    F     7      33.600  43.750  50.090  1.00  0.00            
ATOM    132  H8    F     7      35.130  43.220  50.010  1.00  0.00            
ATOM    133  N5    F     7      35.210  42.680  47.770  1.00  0.00            
ATOM    134  H6    F     7      35.990  42.290  48.280  1.00  0.00            
ATOM    135  C4    F     7      31.590  42.870  48.570  1.00  0.00            
ATOM    136  H3    F     7      31.620  42.790  49.650  1.00  0.00            
ATOM    137  N2    F     7      33.510  42.890  45.400  1.00  0.00            
ATOM    138  H1    F     7      33.330  42.490  44.480  1.00  0.00            
ATOM    139  H2    F     7      34.430  42.570  45.730  1.00  0.00            
ATOM    140  N3    F     7      30.310  42.940  48.010  1.00  0.00            
ATOM    141  C6    F     7      29.140  43.080  48.890  1.00  0.00            
ATOM    142  H4    F     7      29.350  43.810  49.680  1.00  0.00            
ATOM    143  H5    F     7      28.300  43.480  48.320  1.00  0.00            
ATOM    144  C7    F     7      28.670  41.790  49.560  1.00  0.00            
ATOM    145  O2    F     7      29.390  40.820  49.560  1.00  0.00            
ATOM    146  N3   BB     8      25.670  39.980  48.780  1.00  0.00            
ATOM    147  H7   BB     8      26.580  40.030  48.340  1.00  0.00            
ATOM    148  C3   BB     8      24.490  39.690  47.970  1.00  0.00            
ATOM    149  H5   BB     8      23.900  38.910  48.470  1.00  0.00            
ATOM    150  C5   BB     8      23.600  40.950  47.840  1.00  0.00            
ATOM    151  H10  BB     8      23.260  41.290  48.830  1.00  0.00            
ATOM    152  H8   BB     8      24.140  41.770  47.370  1.00  0.00            
ATOM    153  H9   BB     8      22.700  40.730  47.240  1.00  0.00            
ATOM    154  C2   BB     8      24.850  39.170  46.550  1.00  0.00            
ATOM    155  H3   BB     8      23.930  38.770  46.090  1.00  0.00            
ATOM    156  H4   BB     8      25.110  40.030  45.930  1.00  0.00            
ATOM    157  N2   BB     8      25.900  38.120  46.480  1.00  0.00            
ATOM    158  C1   BB     8      25.460  36.790  46.990  1.00  0.00            
ATOM    159  H1   BB     8      24.900  36.880  47.920  1.00  0.00            
ATOM    160  H2   BB     8      26.320  36.150  47.210  1.00  0.00            
ATOM    161  C6   BB     8      24.590  36.040  45.980  1.00  0.00            
ATOM    162  O1   BB     8      23.480  35.650  46.300  1.00  0.00            
ATOM    163  N2    D     9      32.260  39.030  47.420  1.00  0.00            
ATOM    164  C1    D     9      30.940  38.930  47.710  1.00  0.00            
ATOM    165  N1    D     9      29.810  39.190  47.000  1.00  0.00            
ATOM    166  N4    D     9      30.710  38.580  48.980  1.00  0.00            
ATOM    167  H3    D     9      29.910  39.080  49.380  1.00  0.00            
ATOM    168  H4    D     9      31.470  38.740  49.620  1.00  0.00            
ATOM    169  C4    D     9      32.430  39.320  46.120  1.00  0.00            
ATOM    170  N5    D     9      33.750  39.430  45.810  1.00  0.00            
ATOM    171  H5    D     9      33.980  39.300  44.820  1.00  0.00            
ATOM    172  H6    D     9      34.410  38.920  46.380  1.00  0.00            
ATOM    173  C3    D     9      31.390  39.500  45.180  1.00  0.00            
ATOM    174  C6    D     9      31.650  39.750  43.800  1.00  0.00            
ATOM    175  O1    D     9      32.750  39.790  43.290  1.00  0.00            
ATOM    176  N3    D     9      30.530  39.890  42.990  1.00  0.00            
ATOM    177  H1    D     9      30.750  40.030  42.010  1.00  0.00            
ATOM    178  C7    D     9      29.220  39.890  43.480  1.00  0.00            
ATOM    179  H2    D     9      28.430  40.050  42.740  1.00  0.00            
ATOM    180  C2    D     9      30.080  39.460  45.690  1.00  0.00            
ATOM    181  C5    D     9      28.980  39.680  44.840  1.00  0.00            
ATOM    182  C8    D     9      27.570  39.670  45.390  1.00  0.00            
ATOM    183  H7    D     9      27.530  40.320  46.270  1.00  0.00            
ATOM    184  H8    D     9      26.880  40.070  44.650  1.00  0.00            
ATOM    185  C9    D     9      27.130  38.250  45.810  1.00  0.00            
ATOM    186  O2    D     9      27.750  37.260  45.450  1.00  0.00            
ATOM    187  N3   BB    10      24.930  36.210  44.660  1.00  0.00            
ATOM    188  H7   BB    10      25.870  36.560  44.490  1.00  0.00            
ATOM    189  C3   BB    10      24.070  35.850  43.530  1.00  0.00            
ATOM    190  H5   BB    10      23.520  34.930  43.770  1.00  0.00            
ATOM    191  C5   BB    10      23.010  36.960  43.310  1.00  0.00            
ATOM    192  H10  BB    10      22.390  37.100  44.200  1.00  0.00            
ATOM    193  H8   BB    10      23.490  37.930  43.080  1.00  0.00            
ATOM    194  H9   BB    10      22.350  36.710  42.470  1.00  0.00            
ATOM    195  C2   BB    10      24.870  35.650  42.220  1.00  0.00            
ATOM    196  H3   BB    10      24.160  35.350  41.440  1.00  0.00            
ATOM    197  H4   BB    10      25.230  36.630  41.890  1.00  0.00            
ATOM    198  N2   BB    10      25.970  34.640  42.280  1.00  0.00            
ATOM    199  C1   BB    10      25.490  33.240  42.440  1.00  0.00            
ATOM    200  H1   BB    10      24.840  33.140  43.310  1.00  0.00            
ATOM    201  H2   BB    10      26.330  32.550  42.620  1.00  0.00            
ATOM    202  C6   BB    10      24.740  32.700  41.220  1.00  0.00            
ATOM    203  O1   BB    10      23.710  32.080  41.360  1.00  0.00            
ATOM    204  C9    B    11      27.350  34.920  42.120  1.00  0.00            
ATOM    205  O2    B    11      28.160  34.020  42.000  1.00  0.00            
ATOM    206  C8    B    11      27.790  36.380  42.000  1.00  0.00            
ATOM    207  H7    B    11      27.530  36.890  42.940  1.00  0.00            
ATOM    208  H8    B    11      27.220  36.880  41.210  1.00  0.00            
ATOM    209  C1    B    11      29.270  36.540  41.740  1.00  0.00            
ATOM    210  C5    B    11      29.730  36.840  40.420  1.00  0.00            
ATOM    211  O1    B    11      28.990  36.960  39.460  1.00  0.00            
ATOM    212  N1    B    11      31.090  37.030  40.280  1.00  0.00            
ATOM    213  H2    B    11      31.420  37.270  39.360  1.00  0.00            
ATOM    214  C4    B    11      32.010  36.890  41.310  1.00  0.00            
ATOM    215  N2    B    11      33.320  37.140  41.050  1.00  0.00            
ATOM    216  C7    B    11      34.080  36.970  42.160  1.00  0.00            
ATOM    217  N3    B    11      33.830  36.590  43.440  1.00  0.00            
ATOM    218  N4    B    11      35.360  37.230  41.930  1.00  0.00            
ATOM    219  H3    B    11      36.010  36.760  42.540  1.00  0.00            
ATOM    220  H4    B    11      35.660  37.150  40.980  1.00  0.00            
ATOM    221  C2    B    11      30.170  36.390  42.810  1.00  0.00            
ATOM    222  H1    B    11      29.770  36.150  43.800  1.00  0.00            
ATOM    223  C3    B    11      31.550  36.550  42.590  1.00  0.00            
ATOM    224  C6    B    11      32.520  36.410  43.600  1.00  0.00            
ATOM    225  N5    B    11      32.190  36.050  44.880  1.00  0.00            
ATOM    226  H5    B    11      32.960  35.720  45.450  1.00  0.00            
ATOM    227  H6    B    11      31.390  35.460  45.040  1.00  0.00            
ATOM    228  N3   BB    12      25.110  33.220  40.000  1.00  0.00            
ATOM    229  H7   BB    12      25.950  33.770  39.980  1.00  0.00            
ATOM    230  C3   BB    12      24.330  33.040  38.760  1.00  0.00            
ATOM    231  H5   BB    12      23.760  32.100  38.840  1.00  0.00            
ATOM    232  C5   BB    12      23.300  34.180  38.620  1.00  0.00            
ATOM    233  H10  BB    12      22.620  34.210  39.480  1.00  0.00            
ATOM    234  H8   BB    12      23.800  35.160  38.550  1.00  0.00            
ATOM    235  H9   BB    12      22.690  34.050  37.720  1.00  0.00            
ATOM    236  C2   BB    12      25.230  32.960  37.500  1.00  0.00            
ATOM    237  H3   BB    12      24.590  32.710  36.640  1.00  0.00            
ATOM    238  H4   BB    12      25.610  33.960  37.280  1.00  0.00            
ATOM    239  N2   BB    12      26.330  31.960  37.580  1.00  0.00            
ATOM    240  C1   BB    12      25.870  30.550  37.390  1.00  0.00            
ATOM    241  H1   BB    12      24.880  30.390  37.810  1.00  0.00            
ATOM    242  H2   BB    12      26.540  29.860  37.920  1.00  0.00            
ATOM    243  C6   BB    12      25.840  30.110  35.930  1.00  0.00            
ATOM    244  O1   BB    12      25.190  29.140  35.590  1.00  0.00            
ATOM    245  N4    E    13      30.260  35.040  33.430  1.00  0.00            
ATOM    246  H1    E    13      29.260  35.220  33.320  1.00  0.00            
ATOM    247  H2    E    13      30.760  35.540  32.700  1.00  0.00            
ATOM    248  C1    E    13      30.750  34.800  34.680  1.00  0.00            
ATOM    249  N5    E    13      32.120  34.960  34.850  1.00  0.00            
ATOM    250  H3    E    13      32.720  35.280  34.100  1.00  0.00            
ATOM    251  C4    E    13      32.750  34.760  36.060  1.00  0.00            
ATOM    252  O1    E    13      33.950  34.920  36.170  1.00  0.00            
ATOM    253  C3    E    13      31.880  34.390  37.110  1.00  0.00            
ATOM    254  C6    E    13      32.340  34.150  38.470  1.00  0.00            
ATOM    255  N1    E    13      33.650  34.260  38.820  1.00  0.00            
ATOM    256  H4    E    13      33.990  33.570  39.480  1.00  0.00            
ATOM    257  H5    E    13      34.310  34.320  38.050  1.00  0.00            
ATOM    258  N2    E    13      31.590  33.730  39.500  1.00  0.00            
ATOM    259  C7    E    13      30.270  33.610  39.260  1.00  0.00            
ATOM    260  H6    E    13      29.640  33.280  40.080  1.00  0.00            
ATOM    261  N3    E    13      29.870  34.400  35.620  1.00  0.00            
ATOM    262  C2    E    13      30.460  34.230  36.860  1.00  0.00            
ATOM    263  C5    E    13      29.630  33.870  37.980  1.00  0.00            
ATOM    264  C8    E    13      28.120  33.720  37.880  1.00  0.00            
ATOM    265  H7    E    13      27.640  34.150  38.770  1.00  0.00            
ATOM    266  H8    E    13      27.750  34.290  37.020  1.00  0.00            
ATOM    267  C9    E    13      27.690  32.250  37.740  1.00  0.00            
ATOM    268  O2    E    13      28.530  31.370  37.690  1.00  0.00            
ATOM    269  N3   BB    14      26.390  30.970  35.000  1.00  0.00            
ATOM    270  H7   BB    14      26.870  31.770  35.370  1.00  0.00            
ATOM    271  C3   BB    14      26.210  30.850  33.540  1.00  0.00            
ATOM    272  H5   BB    14      25.580  29.980  33.320  1.00  0.00            
ATOM    273  C5   BB    14      25.440  32.090  33.020  1.00  0.00            
ATOM    274  H10  BB    14      24.460  32.170  33.510  1.00  0.00            
ATOM    275  H8   BB    14      26.000  33.010  33.210  1.00  0.00            
ATOM    276  H9   BB    14      25.270  32.000  31.940  1.00  0.00            
ATOM    277  C2   BB    14      27.560  30.680  32.800  1.00  0.00            
ATOM    278  H3   BB    14      27.340  30.460  31.750  1.00  0.00            
ATOM    279  H4   BB    14      28.070  31.640  32.770  1.00  0.00            
ATOM    280  N2   BB    14      28.430  29.600  33.350  1.00  0.00            
ATOM    281  C1   BB    14      27.930  28.220  33.040  1.00  0.00            
ATOM    282  H1   BB    14      26.880  28.120  33.330  1.00  0.00            
ATOM    283  H2   BB    14      28.470  27.460  33.630  1.00  0.00            
ATOM    284  C6   BB    14      28.070  27.810  31.580  1.00  0.00            
ATOM    285  O1   BB    14      27.200  27.150  31.050  1.00  0.00            
ATOM    286  O1    F    15      32.190  32.060  33.020  1.00  0.00            
ATOM    287  C1    F    15      32.450  31.730  34.150  1.00  0.00            
ATOM    288  N1    F    15      33.750  31.920  34.650  1.00  0.00            
ATOM    289  C5    F    15      34.030  31.660  35.930  1.00  0.00            
ATOM    290  C2    F    15      33.030  31.200  36.880  1.00  0.00            
ATOM    291  C3    F    15      33.190  30.940  38.290  1.00  0.00            
ATOM    292  N4    F    15      32.210  30.720  39.130  1.00  0.00            
ATOM    293  H7    F    15      31.430  31.360  39.030  1.00  0.00            
ATOM    294  H8    F    15      32.430  30.770  40.110  1.00  0.00            
ATOM    295  N5    F    15      34.390  31.040  38.930  1.00  0.00            
ATOM    296  H6    F    15      34.540  30.400  39.700  1.00  0.00            
ATOM    297  C4    F    15      31.710  31.010  36.340  1.00  0.00            
ATOM    298  H3    F    15      30.880  30.610  36.920  1.00  0.00            
ATOM    299  N2    F    15      35.290  31.950  36.300  1.00  0.00            
ATOM    300  H1    F    15      36.010  31.980  35.580  1.00  0.00            
ATOM    301  H2    F    15      35.650  31.520  37.150  1.00  0.00            
ATOM    302  N3    F    15      31.440  31.290  35.000  1.00  0.00            
ATOM    303  C6    F    15      30.040  31.200  34.510  1.00  0.00            
ATOM    304  H4    F    15      29.350  31.580  35.260  1.00  0.00            
ATOM    305  H5    F    15      29.930  31.840  33.630  1.00  0.00            
ATOM    306  C7    F    15      29.590  29.780  34.140  1.00  0.00            
ATOM    307  O2    F    15      30.220  28.830  34.550  1.00  0.00            
ATOM    308  N3   BB    16      29.030  28.460  30.830  1.00  0.00            
ATOM    309  H7   BB    16      29.690  29.030  31.340  1.00  0.00            
ATOM    310  C3   BB    16      29.080  28.420  29.360  1.00  0.00            
ATOM    311  H5   BB    16      28.640  27.470  29.020  1.00  0.00            
ATOM    312  C5   BB    16      28.210  29.560  28.780  1.00  0.00            
ATOM    313  H10  BB    16      27.170  29.470  29.130  1.00  0.00            
ATOM    314  H8   BB    16      28.580  30.540  29.100  1.00  0.00            
ATOM    315  H9   BB    16      28.200  29.530  27.690  1.00  0.00            
ATOM    316  C2   BB    16      30.520  28.510  28.810  1.00  0.00            
ATOM    317  H3   BB    16      30.470  28.410  27.720  1.00  0.00            
ATOM    318  H4   BB    16      30.880  29.540  28.970  1.00  0.00            
ATOM    319  N2   BB    16      31.480  27.500  29.340  1.00  0.00            
ATOM    320  C1   BB    16      31.280  26.140  28.780  1.00  0.00            
ATOM    321  H1   BB    16      30.220  25.900  28.660  1.00  0.00            
ATOM    322  H2   BB    16      31.680  25.380  29.470  1.00  0.00            
ATOM    323  C6   BB    16      31.960  25.910  27.430  1.00  0.00            
ATOM    324  O1   BB    16      31.630  24.980  26.710  1.00  0.00            
ATOM    325  N2    D    17      33.970  27.740  35.460  1.00  0.00            
ATOM    326  C1    D    17      33.010  27.630  34.510  1.00  0.00            
ATOM    327  N1    D    17      32.890  28.140  33.260  1.00  0.00            
ATOM    328  N4    D    17      31.980  26.860  34.880  1.00  0.00            
ATOM    329  H3    D    17      31.090  27.220  34.520  1.00  0.00            
ATOM    330  H4    D    17      31.830  26.800  35.880  1.00  0.00            
ATOM    331  C4    D    17      35.000  28.470  35.000  1.00  0.00            
ATOM    332  N5    D    17      35.970  28.580  35.940  1.00  0.00            
ATOM    333  H5    D    17      36.920  28.760  35.600  1.00  0.00            
ATOM    334  H6    D    17      35.990  27.920  36.700  1.00  0.00            
ATOM    335  C3    D    17      35.110  29.000  33.700  1.00  0.00            
ATOM    336  C6    D    17      36.280  29.680  33.250  1.00  0.00            
ATOM    337  O1    D    17      37.310  29.810  33.890  1.00  0.00            
ATOM    338  N3    D    17      36.270  30.090  31.930  1.00  0.00            
ATOM    339  H1    D    17      37.130  30.540  31.620  1.00  0.00            
ATOM    340  C7    D    17      35.150  29.980  31.090  1.00  0.00            
ATOM    341  H2    D    17      35.240  30.410  30.100  1.00  0.00            
ATOM    342  C2    D    17      33.990  28.830  32.870  1.00  0.00            
ATOM    343  C5    D    17      33.990  29.350  31.560  1.00  0.00            
ATOM    344  C8    D    17      32.760  29.220  30.680  1.00  0.00            
ATOM    345  H7    D    17      31.870  29.520  31.240  1.00  0.00            
ATOM    346  H8    D    17      32.860  29.890  29.820  1.00  0.00            
ATOM    347  C9    D    17      32.570  27.770  30.180  1.00  0.00            
ATOM    348  O2    D    17      33.450  26.940  30.360  1.00  0.00            
ATOM    349  N3   BB    18      32.790  26.910  26.970  1.00  0.00            
ATOM    350  H7   BB    18      32.970  27.670  27.610  1.00  0.00            
ATOM    351  C3   BB    18      33.310  27.020  25.600  1.00  0.00            
ATOM    352  H5   BB    18      32.950  26.160  25.000  1.00  0.00            
ATOM    353  C5   BB    18      32.750  28.290  24.930  1.00  0.00            
ATOM    354  H10  BB    18      31.650  28.270  24.910  1.00  0.00            
ATOM    355  H8   BB    18      33.070  29.190  25.460  1.00  0.00            
ATOM    356  H9   BB    18      33.100  28.370  23.890  1.00  0.00            
ATOM    357  C2   BB    18      34.860  27.000  25.560  1.00  0.00            
ATOM    358  H3   BB    18      35.170  26.960  24.510  1.00  0.00            
ATOM    359  H4   BB    18      35.230  27.980  25.900  1.00  0.00            
ATOM    360  N2   BB    18      35.490  25.880  26.310  1.00  0.00            
ATOM    361  C1   BB    18      35.330  24.560  25.630  1.00  0.00            
ATOM    362  H1   BB    18      34.280  24.360  25.400  1.00  0.00            
ATOM    363  H2   BB    18      35.640  23.730  26.280  1.00  0.00            
ATOM    364  C6   BB    18      36.140  24.410  24.340  1.00  0.00            
ATOM    365  O1   BB    18      35.650  23.860  23.370  1.00  0.00            
ATOM    366  O1    F    19      38.690  28.440  28.130  1.00  0.00            
ATOM    367  C1    F    19      38.420  27.960  29.210  1.00  0.00            
ATOM    368  N1    F    19      39.330  28.090  30.280  1.00  0.00            
ATOM    369  C5    F    19      38.990  27.640  31.490  1.00  0.00            
ATOM    370  C2    F    19      37.730  26.980  31.780  1.00  0.00            
ATOM    371  C3    F    19      37.260  26.460  33.040  1.00  0.00            
ATOM    372  N4    F    19      36.040  26.030  33.260  1.00  0.00            
ATOM    373  H7    F    19      35.280  26.520  32.780  1.00  0.00            
ATOM    374  H8    F    19      35.730  25.950  34.220  1.00  0.00            
ATOM    375  N5    F    19      38.030  26.420  34.160  1.00  0.00            
ATOM    376  H6    F    19      37.820  25.680  34.810  1.00  0.00            
ATOM    377  C4    F    19      36.840  26.860  30.660  1.00  0.00            
ATOM    378  H3    F    19      35.890  26.320  30.700  1.00  0.00            
ATOM    379  N2    F    19      39.920  27.880  32.450  1.00  0.00            
ATOM    380  H1    F    19      40.880  28.000  32.170  1.00  0.00            
ATOM    381  H2    F    19      39.850  27.330  33.310  1.00  0.00            
ATOM    382  N3    F    19      37.180  27.370  29.400  1.00  0.00            
ATOM    383  C6    F    19      36.200  27.310  28.290  1.00  0.00            
ATOM    384  H4    F    19      35.200  27.540  28.670  1.00  0.00            
ATOM    385  H5    F    19      36.440  28.080  27.560  1.00  0.00            
ATOM    386  C7    F    19      36.120  25.960  27.570  1.00  0.00            
ATOM    387  O2    F    19      36.570  24.970  28.110  1.00  0.00            
ATOM    388  N3   BB    20      37.280  25.180  24.230  1.00  0.00            
ATOM    389  H7   BB    20      37.600  25.650  25.060  1.00  0.00            
ATOM    390  C3   BB    20      38.000  25.380  22.970  1.00  0.00            
ATOM    391  H5   BB    20      37.830  24.510  22.310  1.00  0.00            
ATOM    392  C5   BB    20      37.440  26.620  22.230  1.00  0.00            
ATOM    393  H10  BB    20      36.370  26.500  22.030  1.00  0.00            
ATOM    394  H8   BB    20      37.570  27.530  22.840  1.00  0.00            
ATOM    395  H9   BB    20      37.960  26.770  21.270  1.00  0.00            
ATOM    396  C2   BB    20      39.530  25.520  23.170  1.00  0.00            
ATOM    397  H3   BB    20      40.010  25.510  22.190  1.00  0.00            
ATOM    398  H4   BB    20      39.730  26.520  23.570  1.00  0.00            
ATOM    399  N2   BB    20      40.170  24.470  24.010  1.00  0.00            
ATOM    400  C1   BB    20      40.250  23.130  23.360  1.00  0.00            
ATOM    401  H1   BB    20      39.330  22.900  22.800  1.00  0.00            
ATOM    402  H2   BB    20      40.340  22.340  24.120  1.00  0.00            
ATOM    403  C6   BB    20      41.430  22.970  22.400  1.00  0.00            
ATOM    404  O1   BB    20      41.330  22.300  21.390  1.00  0.00            
ATOM    405  N2    D    21      39.570  23.820  30.480  1.00  0.00            
ATOM    406  C1    D    21      39.170  23.850  29.190  1.00  0.00            
ATOM    407  N1    D    21      39.590  24.570  28.110  1.00  0.00            
ATOM    408  N4    D    21      38.170  23.010  28.920  1.00  0.00            
ATOM    409  H3    D    21      37.520  23.410  28.240  1.00  0.00            
ATOM    410  H4    D    21      37.580  22.770  29.710  1.00  0.00            
ATOM    411  C4    D    21      40.610  24.640  30.670  1.00  0.00            
ATOM    412  N5    D    21      41.030  24.610  31.960  1.00  0.00            
ATOM    413  H5    D    21      42.010  24.870  32.140  1.00  0.00            
ATOM    414  H6    D    21      40.750  23.840  32.550  1.00  0.00            
ATOM    415  C3    D    21      41.260  25.390  29.670  1.00  0.00            
ATOM    416  C6    D    21      42.430  26.160  29.920  1.00  0.00            
ATOM    417  O1    D    21      43.030  26.200  30.990  1.00  0.00            
ATOM    418  N3    D    21      43.000  26.780  28.820  1.00  0.00            
ATOM    419  H1    D    21      43.860  27.290  29.030  1.00  0.00            
ATOM    420  C7    D    21      42.410  26.780  27.550  1.00  0.00            
ATOM    421  H2    D    21      42.920  27.370  26.780  1.00  0.00            
ATOM    422  C2    D    21      40.680  25.340  28.390  1.00  0.00            
ATOM    423  C5    D    21      41.230  26.070  27.320  1.00  0.00            
ATOM    424  C8    D    21      40.580  26.040  25.950  1.00  0.00            
ATOM    425  H7    D    21      39.500  26.240  26.060  1.00  0.00            
ATOM    426  H8    D    21      41.000  26.840  25.340  1.00  0.00            
ATOM    427  C9    D    21      40.770  24.680  25.260  1.00  0.00            
ATOM    428  O2    D    21      41.560  23.860  25.710  1.00  0.00            
ATOM    429  N3   BB    22      42.490  23.830  22.580  1.00  0.00            
ATOM    430  H7   BB    22      42.470  24.380  23.430  1.00  0.00            
ATOM    431  C3   BB    22      43.550  24.060  21.590  1.00  0.00            
ATOM    432  H5   BB    22      43.650  23.170  20.950  1.00  0.00            
ATOM    433  C5   BB    22      43.140  25.230  20.660  1.00  0.00            
ATOM    434  H10  BB    22      42.180  25.010  20.160  1.00  0.00            
ATOM    435  H8   BB    22      43.010  26.160  21.230  1.00  0.00            
ATOM    436  H9   BB    22      43.890  25.400  19.890  1.00  0.00            
ATOM    437  C2   BB    22      44.920  24.360  22.240  1.00  0.00            
ATOM    438  H3   BB    22      45.640  24.540  21.430  1.00  0.00            
ATOM    439  H4   BB    22      44.860  25.320  22.760  1.00  0.00            
ATOM    440  N2   BB    22      45.460  23.280  23.120  1.00  0.00            
ATOM    441  C1   BB    22      46.010  22.110  22.360  1.00  0.00            
ATOM    442  H1   BB    22      45.260  21.730  21.660  1.00  0.00            
ATOM    443  H2   BB    22      46.230  21.270  23.030  1.00  0.00            
ATOM    444  C6   BB    22      47.290  22.390  21.580  1.00  0.00            
ATOM    445  O1   BB    22      47.490  21.830  20.520  1.00  0.00            
ATOM    446  O1    F    23      47.030  25.870  26.450  1.00  0.00            
ATOM    447  C1    F    23      46.350  25.210  27.200  1.00  0.00            
ATOM    448  N1    F    23      46.630  25.190  28.580  1.00  0.00            
ATOM    449  C5    F    23      45.830  24.510  29.410  1.00  0.00            
ATOM    450  C2    F    23      44.650  23.780  28.970  1.00  0.00            
ATOM    451  C3    F    23      43.700  23.040  29.770  1.00  0.00            
ATOM    452  N4    F    23      42.570  22.550  29.320  1.00  0.00            
ATOM    453  H7    F    23      42.080  23.100  28.620  1.00  0.00            
ATOM    454  H8    F    23      41.860  22.300  30.000  1.00  0.00            
ATOM    455  N5    F    23      43.860  22.820  31.100  1.00  0.00            
ATOM    456  H6    F    23      43.470  21.960  31.460  1.00  0.00            
ATOM    457  C4    F    23      44.400  23.830  27.560  1.00  0.00            
ATOM    458  H3    F    23      43.600  23.270  27.080  1.00  0.00            
ATOM    459  N2    F    23      46.180  24.600  30.720  1.00  0.00            
ATOM    460  H1    F    23      47.130  24.850  30.950  1.00  0.00            
ATOM    461  H2    F    23      45.800  23.900  31.360  1.00  0.00            
ATOM    462  N3    F    23      45.230  24.550  26.710  1.00  0.00            
ATOM    463  C6    F    23      44.950  24.540  25.250  1.00  0.00            
ATOM    464  H4    F    23      43.880  24.620  25.080  1.00  0.00            
ATOM    465  H5    F    23      45.400  25.430  24.800  1.00  0.00            
ATOM    466  C7    F    23      45.500  23.300  24.530  1.00  0.00            
ATOM    467  O2    F    23      46.010  22.400  25.170  1.00  0.00            
ATOM    468  N1  1pn    24      53.600  22.280  23.430  1.00  0.00            
ATOM    469  H6  1pn    24      54.590  22.390  23.540  1.00  0.00            
ATOM    470  H16 1pn    24      52.950  22.130  24.210  1.00  0.00            
ATOM    471  C6  1pn    24      53.110  22.190  22.170  1.00  0.00            
ATOM    472  O1  1pn    24      53.880  22.360  21.250  1.00  0.00            
ATOM    473  C1  1pn    24      51.600  22.120  22.010  1.00  0.00            
ATOM    474  H1  1pn    24      51.380  22.230  20.940  1.00  0.00            
ATOM    475  H2  1pn    24      51.280  21.110  22.300  1.00  0.00            
ATOM    476  N2  1pn    24      50.870  23.130  22.840  1.00  0.00            
ATOM    477  C2  1pn    24      50.410  24.310  22.050  1.00  0.00            
ATOM    478  H3  1pn    24      51.220  24.630  21.390  1.00  0.00            
ATOM    479  H4  1pn    24      50.230  25.180  22.700  1.00  0.00            
ATOM    480  C3  1pn    24      49.150  24.050  21.190  1.00  0.00            
ATOM    481  H5  1pn    24      49.430  23.350  20.390  1.00  0.00            
ATOM    482  C5  1pn    24      48.660  25.350  20.520  1.00  0.00            
ATOM    483  H10 1pn    24      47.800  25.150  19.870  1.00  0.00            
ATOM    484  H8  1pn    24      48.360  26.090  21.270  1.00  0.00            
ATOM    485  H9  1pn    24      49.460  25.790  19.900  1.00  0.00            
ATOM    486  N3  1pn    24      48.050  23.470  21.980  1.00  0.00            
ATOM    487  H7  1pn    24      47.790  23.910  22.850  1.00  0.00            
ATOM    488  C9    B    25      50.680  22.930  24.210  1.00  0.00            
ATOM    489  O2    B    25      51.110  21.930  24.770  1.00  0.00            
ATOM    490  C8    B    25      49.970  24.030  25.010  1.00  0.00            
ATOM    491  H7    B    25      48.940  24.120  24.650  1.00  0.00            
ATOM    492  H8    B    25      50.450  24.990  24.810  1.00  0.00            
ATOM    493  C1    B    25      49.940  23.770  26.510  1.00  0.00            
ATOM    494  C5    B    25      50.870  24.450  27.350  1.00  0.00            
ATOM    495  O1    B    25      51.720  25.230  26.950  1.00  0.00            
ATOM    496  N1    B    25      50.770  24.200  28.700  1.00  0.00            
ATOM    497  H2    B    25      51.380  24.740  29.290  1.00  0.00            
ATOM    498  C4    B    25      49.840  23.330  29.280  1.00  0.00            
ATOM    499  N2    B    25      49.840  23.190  30.620  1.00  0.00            
ATOM    500  C7    B    25      48.860  22.320  31.010  1.00  0.00            
ATOM    501  N3    B    25      47.980  21.530  30.360  1.00  0.00            
ATOM    502  N4    B    25      48.810  22.150  32.320  1.00  0.00            
ATOM    503  H3    B    25      48.350  21.300  32.610  1.00  0.00            
ATOM    504  H4    B    25      49.680  22.250  32.810  1.00  0.00            
ATOM    505  C2    B    25      49.010  22.860  27.040  1.00  0.00            
ATOM    506  H1    B    25      48.320  22.340  26.370  1.00  0.00            
ATOM    507  C3    B    25      48.960  22.640  28.440  1.00  0.00            
ATOM    508  C6    B    25      48.060  21.750  29.050  1.00  0.00            
ATOM    509  N5    B    25      47.190  20.970  28.340  1.00  0.00            
ATOM    510  H5    B    25      46.770  20.190  28.810  1.00  0.00            
ATOM    511  H6    B    25      47.400  20.720  27.380  1.00  0.00            
ATOM    512  N   LYS     1      24.240  49.680  49.220  1.00  0.00            
ATOM    513  H1  LYS     1      23.450  49.110  49.490  1.00  0.00            
ATOM    514  H2  LYS     1      25.020  49.490  49.840  1.00  0.00            
ATOM    515  H3  LYS     1      23.990  50.660  49.340  1.00  0.00            
ATOM    516  CA  LYS     1      24.650  49.400  47.820  1.00  0.00            
ATOM    517  HA  LYS     1      23.850  49.700  47.150  1.00  0.00            
ATOM    518  CB  LYS     1      24.960  47.890  47.620  1.00  0.00            
ATOM    519  HB2 LYS     1      25.580  47.770  46.740  1.00  0.00            
ATOM    520  HB3 LYS     1      25.550  47.530  48.460  1.00  0.00            
ATOM    521  CG  LYS     1      23.710  46.990  47.450  1.00  0.00            
ATOM    522  HG2 LYS     1      23.140  47.030  48.380  1.00  0.00            
ATOM    523  HG3 LYS     1      23.070  47.360  46.650  1.00  0.00            
ATOM    524  CD  LYS     1      24.060  45.500  47.170  1.00  0.00            
ATOM    525  HD2 LYS     1      23.280  44.880  47.620  1.00  0.00            
ATOM    526  HD3 LYS     1      24.980  45.260  47.700  1.00  0.00            
ATOM    527  CE  LYS     1      24.240  45.070  45.700  1.00  0.00            
ATOM    528  HE2 LYS     1      24.890  45.760  45.180  1.00  0.00            
ATOM    529  HE3 LYS     1      24.750  44.100  45.700  1.00  0.00            
ATOM    530  NZ  LYS     1      22.960  44.900  44.950  1.00  0.00            
ATOM    531  HZ1 LYS     1      23.150  44.490  44.040  1.00  0.00            
ATOM    532  HZ2 LYS     1      22.320  44.280  45.430  1.00  0.00            
ATOM    533  HZ3 LYS     1      22.500  45.790  44.780  1.00  0.00            
ATOM    534  C   LYS     1      25.890  50.260  47.500  1.00  0.00            
ATOM    535  O   LYS     1      26.810  50.210  48.290  1.00  0.00            
ATOM    536  N3   BB     2      25.950  51.110  46.410  1.00  0.00            
ATOM    537  H7   BB     2      26.860  51.560  46.320  1.00  0.00            
ATOM    538  C3   BB     2      24.920  51.580  45.460  1.00  0.00            
ATOM    539  H5   BB     2      23.920  51.270  45.800  1.00  0.00            
ATOM    540  C5   BB     2      24.880  53.120  45.450  1.00  0.00            
ATOM    541  H10  BB     2      24.670  53.510  46.450  1.00  0.00            
ATOM    542  H8   BB     2      25.840  53.530  45.110  1.00  0.00            
ATOM    543  H9   BB     2      24.100  53.490  44.770  1.00  0.00            
ATOM    544  C2   BB     2      25.120  51.020  44.020  1.00  0.00            
ATOM    545  H3   BB     2      24.200  51.200  43.440  1.00  0.00            
ATOM    546  H4   BB     2      25.870  51.630  43.490  1.00  0.00            
ATOM    547  N2   BB     2      25.470  49.580  43.990  1.00  0.00            
ATOM    548  C1   BB     2      24.340  48.710  44.400  1.00  0.00            
ATOM    549  H1   BB     2      23.850  49.090  45.280  1.00  0.00            
ATOM    550  H2   BB     2      24.710  47.710  44.630  1.00  0.00            
ATOM    551  C6   BB     2      23.220  48.460  43.410  1.00  0.00            
ATOM    552  O1   BB     2      22.360  47.660  43.740  1.00  0.00            
ATOM    553  N4    E     3      29.700  49.920  48.220  1.00  0.00            
ATOM    554  H1    E     3      28.690  50.090  48.230  1.00  0.00            
ATOM    555  H2    E     3      30.120  50.610  48.830  1.00  0.00            
ATOM    556  C1    E     3      30.250  49.670  47.000  1.00  0.00            
ATOM    557  N5    E     3      31.620  49.440  47.000  1.00  0.00            
ATOM    558  H3    E     3      32.160  49.420  47.850  1.00  0.00            
ATOM    559  C4    E     3      32.340  49.220  45.850  1.00  0.00            
ATOM    560  O1    E     3      33.530  49.010  45.920  1.00  0.00            
ATOM    561  C3    E     3      31.560  49.260  44.670  1.00  0.00            
ATOM    562  C6    E     3      32.140  49.120  43.340  1.00  0.00            
ATOM    563  N1    E     3      33.480  48.960  43.140  1.00  0.00            
ATOM    564  H4    E     3      33.780  48.490  42.300  1.00  0.00            
ATOM    565  H5    E     3      34.050  48.630  43.930  1.00  0.00            
ATOM    566  N2    E     3      31.470  49.130  42.180  1.00  0.00            
ATOM    567  C7    E     3      30.140  49.320  42.260  1.00  0.00            
ATOM    568  H6    E     3      29.600  49.330  41.320  1.00  0.00            
ATOM    569  N3    E     3      29.440  49.740  45.920  1.00  0.00            
ATOM    570  C2    E     3      30.130  49.510  44.740  1.00  0.00            
ATOM    571  C5    E     3      29.380  49.550  43.500  1.00  0.00            
ATOM    572  C8    E     3      27.900  49.950  43.420  1.00  0.00            
ATOM    573  H7    E     3      27.840  50.930  43.880  1.00  0.00            
ATOM    574  H8    E     3      27.610  50.060  42.360  1.00  0.00            
ATOM    575  C9    E     3      26.800  49.120  44.090  1.00  0.00            
ATOM    576  O2    E     3      27.040  48.230  44.870  1.00  0.00            
ATOM    577  N3   BB     4      23.310  49.010  42.150  1.00  0.00            
ATOM    578  H7   BB     4      24.080  49.640  41.980  1.00  0.00            
ATOM    579  C3   BB     4      22.400  48.720  41.030  1.00  0.00            
ATOM    580  H5   BB     4      21.420  48.420  41.430  1.00  0.00            
ATOM    581  C5   BB     4      22.180  49.990  40.190  1.00  0.00            
ATOM    582  H10  BB     4      21.750  50.790  40.800  1.00  0.00            
ATOM    583  H8   BB     4      23.120  50.350  39.750  1.00  0.00            
ATOM    584  H9   BB     4      21.480  49.790  39.360  1.00  0.00            
ATOM    585  C2   BB     4      22.960  47.550  40.160  1.00  0.00            
ATOM    586  H3   BB     4      22.180  47.250  39.440  1.00  0.00            
ATOM    587  H4   BB     4      23.770  47.930  39.530  1.00  0.00            
ATOM    588  N2   BB     4      23.370  46.370  40.970  1.00  0.00            
ATOM    589  C1   BB     4      22.200  45.580  41.450  1.00  0.00            
ATOM    590  H1   BB     4      21.250  46.070  41.220  1.00  0.00            
ATOM    591  H2   BB     4      22.230  45.480  42.530  1.00  0.00            
ATOM    592  C6   BB     4      22.140  44.190  40.870  1.00  0.00            
ATOM    593  O1   BB     4      22.220  43.210  41.590  1.00  0.00            
ATOM    594  C9    B     5      24.670  46.120  41.450  1.00  0.00            
ATOM    595  O2    B     5      24.870  45.300  42.330  1.00  0.00            
ATOM    596  C8    B     5      25.800  47.030  40.940  1.00  0.00            
ATOM    597  H7    B     5      25.600  48.030  41.350  1.00  0.00            
ATOM    598  H8    B     5      25.700  47.130  39.860  1.00  0.00            
ATOM    599  C1    B     5      27.230  46.660  41.290  1.00  0.00            
ATOM    600  C5    B     5      28.210  46.560  40.260  1.00  0.00            
ATOM    601  O1    B     5      27.920  46.610  39.080  1.00  0.00            
ATOM    602  N1    B     5      29.510  46.350  40.660  1.00  0.00            
ATOM    603  H2    B     5      30.190  46.210  39.940  1.00  0.00            
ATOM    604  C4    B     5      29.930  46.280  41.990  1.00  0.00            
ATOM    605  N2    B     5      31.240  46.100  42.250  1.00  0.00            
ATOM    606  C7    B     5      31.500  46.070  43.580  1.00  0.00            
ATOM    607  N3    B     5      30.730  46.180  44.690  1.00  0.00            
ATOM    608  N4    B     5      32.790  46.030  43.850  1.00  0.00            
ATOM    609  H3    B     5      33.070  45.700  44.770  1.00  0.00            
ATOM    610  H4    B     5      33.370  45.610  43.140  1.00  0.00            
ATOM    611  C2    B     5      27.610  46.510  42.640  1.00  0.00            
ATOM    612  H1    B     5      26.830  46.540  43.390  1.00  0.00            
ATOM    613  C3    B     5      28.980  46.370  43.000  1.00  0.00            
ATOM    614  C6    B     5      29.460  46.270  44.320  1.00  0.00            
ATOM    615  N5    B     5      28.640  46.210  45.420  1.00  0.00            
ATOM    616  H5    B     5      29.110  46.380  46.300  1.00  0.00            
ATOM    617  H6    B     5      27.830  46.820  45.400  1.00  0.00            
ATOM    618  N3   BB     6      22.110  44.140  39.500  1.00  0.00            
ATOM    619  H7   BB     6      22.080  45.030  39.020  1.00  0.00            
ATOM    620  C3   BB     6      21.850  42.950  38.680  1.00  0.00            
ATOM    621  H5   BB     6      21.680  42.070  39.310  1.00  0.00            
ATOM    622  C5   BB     6      20.540  43.180  37.890  1.00  0.00            
ATOM    623  H10  BB     6      19.700  43.380  38.570  1.00  0.00            
ATOM    624  H8   BB     6      20.630  44.040  37.210  1.00  0.00            
ATOM    625  H9   BB     6      20.280  42.300  37.290  1.00  0.00            
ATOM    626  C2   BB     6      23.040  42.680  37.730  1.00  0.00            
ATOM    627  H3   BB     6      22.630  42.220  36.830  1.00  0.00            
ATOM    628  H4   BB     6      23.490  43.610  37.370  1.00  0.00            
ATOM    629  N2   BB     6      24.060  41.770  38.330  1.00  0.00            
ATOM    630  C1   BB     6      24.260  40.520  37.550  1.00  0.00            
ATOM    631  H1   BB     6      23.360  39.900  37.580  1.00  0.00            
ATOM    632  H2   BB     6      25.080  39.920  37.980  1.00  0.00            
ATOM    633  C6   BB     6      24.620  40.780  36.080  1.00  0.00            
ATOM    634  O1   BB     6      23.900  40.370  35.200  1.00  0.00            
ATOM    635  O1    F     7      27.180  43.290  37.530  1.00  0.00            
ATOM    636  C1    F     7      27.660  43.350  38.640  1.00  0.00            
ATOM    637  N1    F     7      29.050  43.220  38.840  1.00  0.00            
ATOM    638  C5    F     7      29.560  43.180  40.070  1.00  0.00            
ATOM    639  C2    F     7      28.740  43.260  41.260  1.00  0.00            
ATOM    640  C3    F     7      29.170  43.250  42.620  1.00  0.00            
ATOM    641  N4    F     7      28.380  43.590  43.610  1.00  0.00            
ATOM    642  H7    F     7      28.000  44.520  43.510  1.00  0.00            
ATOM    643  H8    F     7      28.820  43.620  44.530  1.00  0.00            
ATOM    644  N5    F     7      30.460  43.040  42.970  1.00  0.00            
ATOM    645  H6    F     7      30.690  42.960  43.970  1.00  0.00            
ATOM    646  C4    F     7      27.340  43.420  41.040  1.00  0.00            
ATOM    647  H3    F     7      26.610  43.460  41.850  1.00  0.00            
ATOM    648  N2    F     7      30.900  43.100  40.130  1.00  0.00            
ATOM    649  H1    F     7      31.360  42.560  39.410  1.00  0.00            
ATOM    650  H2    F     7      31.300  42.820  41.030  1.00  0.00            
ATOM    651  N3    F     7      26.820  43.470  39.750  1.00  0.00            
ATOM    652  C6    F     7      25.360  43.470  39.570  1.00  0.00            
ATOM    653  H4    F     7      24.870  43.940  40.400  1.00  0.00            
ATOM    654  H5    F     7      25.110  44.050  38.680  1.00  0.00            
ATOM    655  C7    F     7      24.800  42.050  39.480  1.00  0.00            
ATOM    656  O2    F     7      25.260  41.190  40.210  1.00  0.00            
ATOM    657  N3   BB     8      25.590  41.740  35.830  1.00  0.00            
ATOM    658  H7   BB     8      26.130  42.090  36.610  1.00  0.00            
ATOM    659  C3   BB     8      25.930  42.310  34.500  1.00  0.00            
ATOM    660  H5   BB     8      25.360  41.770  33.720  1.00  0.00            
ATOM    661  C5   BB     8      25.440  43.770  34.450  1.00  0.00            
ATOM    662  H10  BB     8      24.370  43.830  34.640  1.00  0.00            
ATOM    663  H8   BB     8      25.960  44.390  35.200  1.00  0.00            
ATOM    664  H9   BB     8      25.630  44.210  33.460  1.00  0.00            
ATOM    665  C2   BB     8      27.450  42.220  34.170  1.00  0.00            
ATOM    666  H3   BB     8      27.650  42.720  33.220  1.00  0.00            
ATOM    667  H4   BB     8      27.970  42.820  34.930  1.00  0.00            
ATOM    668  N2   BB     8      28.060  40.850  34.150  1.00  0.00            
ATOM    669  C1   BB     8      27.150  39.700  33.790  1.00  0.00            
ATOM    670  H1   BB     8      26.230  39.700  34.370  1.00  0.00            
ATOM    671  H2   BB     8      27.600  38.740  34.030  1.00  0.00            
ATOM    672  C6   BB     8      26.770  39.550  32.330  1.00  0.00            
ATOM    673  O1   BB     8      26.410  38.480  31.880  1.00  0.00            
ATOM    674  N2    D     9      31.290  40.160  39.760  1.00  0.00            
ATOM    675  C1    D     9      30.340  40.280  38.800  1.00  0.00            
ATOM    676  N1    D     9      30.380  40.740  37.530  1.00  0.00            
ATOM    677  N4    D     9      29.080  40.110  39.220  1.00  0.00            
ATOM    678  H3    D     9      28.390  40.490  38.590  1.00  0.00            
ATOM    679  H4    D     9      28.860  40.360  40.160  1.00  0.00            
ATOM    680  C4    D     9      32.510  40.400  39.220  1.00  0.00            
ATOM    681  N5    D     9      33.480  40.340  40.170  1.00  0.00            
ATOM    682  H5    D     9      34.430  40.180  39.830  1.00  0.00            
ATOM    683  H6    D     9      33.330  39.780  41.010  1.00  0.00            
ATOM    684  C3    D     9      32.760  40.740  37.870  1.00  0.00            
ATOM    685  C6    D     9      34.080  40.930  37.360  1.00  0.00            
ATOM    686  O1    D     9      35.110  40.770  38.000  1.00  0.00            
ATOM    687  N3    D     9      34.160  41.180  36.010  1.00  0.00            
ATOM    688  H1    D     9      35.100  41.120  35.640  1.00  0.00            
ATOM    689  C7    D     9      33.040  41.370  35.170  1.00  0.00            
ATOM    690  H2    D     9      33.280  41.580  34.130  1.00  0.00            
ATOM    691  C2    D     9      31.630  40.900  37.040  1.00  0.00            
ATOM    692  C5    D     9      31.730  41.240  35.670  1.00  0.00            
ATOM    693  C8    D     9      30.500  41.520  34.780  1.00  0.00            
ATOM    694  H7    D     9      30.120  42.470  35.120  1.00  0.00            
ATOM    695  H8    D     9      30.840  41.640  33.750  1.00  0.00            
ATOM    696  C9    D     9      29.280  40.560  34.790  1.00  0.00            
ATOM    697  O2    D     9      29.300  39.530  35.400  1.00  0.00            
ATOM    698  N3   BB    10      27.090  40.600  31.510  1.00  0.00            
ATOM    699  H7   BB    10      27.440  41.440  31.950  1.00  0.00            
ATOM    700  C3   BB    10      27.000  40.570  30.050  1.00  0.00            
ATOM    701  H5   BB    10      26.270  39.810  29.740  1.00  0.00            
ATOM    702  C5   BB    10      26.490  41.940  29.540  1.00  0.00            
ATOM    703  H10  BB    10      25.510  42.170  29.970  1.00  0.00            
ATOM    704  H8   BB    10      27.180  42.740  29.800  1.00  0.00            
ATOM    705  H9   BB    10      26.380  41.920  28.440  1.00  0.00            
ATOM    706  C2   BB    10      28.380  40.220  29.460  1.00  0.00            
ATOM    707  H3   BB    10      28.320  40.410  28.380  1.00  0.00            
ATOM    708  H4   BB    10      29.120  40.940  29.810  1.00  0.00            
ATOM    709  N2   BB    10      28.800  38.790  29.700  1.00  0.00            
ATOM    710  C1   BB    10      28.420  37.930  28.550  1.00  0.00            
ATOM    711  H1   BB    10      27.380  38.090  28.260  1.00  0.00            
ATOM    712  H2   BB    10      28.520  36.870  28.810  1.00  0.00            
ATOM    713  C6   BB    10      29.320  38.200  27.340  1.00  0.00            
ATOM    714  O1   BB    10      29.020  37.860  26.220  1.00  0.00            
ATOM    715  C9    B    11      29.680  38.330  30.700  1.00  0.00            
ATOM    716  O2    B    11      30.000  37.160  30.850  1.00  0.00            
ATOM    717  C8    B    11      30.450  39.420  31.430  1.00  0.00            
ATOM    718  H7    B    11      29.720  40.100  31.880  1.00  0.00            
ATOM    719  H8    B    11      30.980  40.000  30.670  1.00  0.00            
ATOM    720  C1    B    11      31.410  38.950  32.510  1.00  0.00            
ATOM    721  C5    B    11      32.790  39.280  32.410  1.00  0.00            
ATOM    722  O1    B    11      33.280  39.880  31.470  1.00  0.00            
ATOM    723  N1    B    11      33.570  38.930  33.490  1.00  0.00            
ATOM    724  H2    B    11      34.560  39.100  33.410  1.00  0.00            
ATOM    725  C4    B    11      33.090  38.400  34.680  1.00  0.00            
ATOM    726  N2    B    11      33.950  38.290  35.720  1.00  0.00            
ATOM    727  C7    B    11      33.320  37.890  36.850  1.00  0.00            
ATOM    728  N3    B    11      32.040  37.610  37.170  1.00  0.00            
ATOM    729  N4    B    11      34.100  37.900  37.920  1.00  0.00            
ATOM    730  H3    B    11      33.820  37.360  38.730  1.00  0.00            
ATOM    731  H4    B    11      35.090  37.870  37.750  1.00  0.00            
ATOM    732  C2    B    11      30.910  38.300  33.650  1.00  0.00            
ATOM    733  H1    B    11      29.850  38.070  33.680  1.00  0.00            
ATOM    734  C3    B    11      31.740  38.100  34.790  1.00  0.00            
ATOM    735  C6    B    11      31.290  37.680  36.070  1.00  0.00            
ATOM    736  N5    B    11      30.020  37.290  36.360  1.00  0.00            
ATOM    737  H5    B    11      29.750  37.360  37.340  1.00  0.00            
ATOM    738  H6    B    11      29.310  37.840  35.880  1.00  0.00            
ATOM    739  N3   BB    12      30.480  38.900  27.620  1.00  0.00            
ATOM    740  H7   BB    12      30.620  39.130  28.590  1.00  0.00            
ATOM    741  C3   BB    12      31.610  39.170  26.730  1.00  0.00            
ATOM    742  H5   BB    12      31.440  38.680  25.760  1.00  0.00            
ATOM    743  C5   BB    12      31.720  40.680  26.460  1.00  0.00            
ATOM    744  H10  BB    12      30.810  41.060  25.980  1.00  0.00            
ATOM    745  H8   BB    12      31.880  41.240  27.390  1.00  0.00            
ATOM    746  H9   BB    12      32.560  40.890  25.780  1.00  0.00            
ATOM    747  C2   BB    12      32.900  38.610  27.390  1.00  0.00            
ATOM    748  H3   BB    12      33.770  38.800  26.740  1.00  0.00            
ATOM    749  H4   BB    12      33.070  39.230  28.280  1.00  0.00            
ATOM    750  N2   BB    12      32.880  37.160  27.780  1.00  0.00            
ATOM    751  C1   BB    12      32.110  36.240  26.860  1.00  0.00            
ATOM    752  H1   BB    12      31.050  36.470  26.830  1.00  0.00            
ATOM    753  H2   BB    12      32.130  35.210  27.240  1.00  0.00            
ATOM    754  C6   BB    12      32.640  36.230  25.420  1.00  0.00            
ATOM    755  O1   BB    12      33.240  37.170  24.940  1.00  0.00            
ATOM    756  N4    E    13      39.760  37.810  29.660  1.00  0.00            
ATOM    757  H1    E    13      39.410  37.900  28.710  1.00  0.00            
ATOM    758  H2    E    13      40.620  37.290  29.590  1.00  0.00            
ATOM    759  C1    E    13      38.820  37.440  30.570  1.00  0.00            
ATOM    760  N5    E    13      39.310  37.050  31.800  1.00  0.00            
ATOM    761  H3    E    13      40.300  37.060  31.990  1.00  0.00            
ATOM    762  C4    E    13      38.500  36.650  32.830  1.00  0.00            
ATOM    763  O1    E    13      38.990  36.300  33.890  1.00  0.00            
ATOM    764  C3    E    13      37.120  36.620  32.510  1.00  0.00            
ATOM    765  C6    E    13      36.090  36.180  33.450  1.00  0.00            
ATOM    766  N1    E    13      36.390  35.840  34.730  1.00  0.00            
ATOM    767  H4    E    13      35.690  35.310  35.260  1.00  0.00            
ATOM    768  H5    E    13      37.340  35.570  34.970  1.00  0.00            
ATOM    769  N2    E    13      34.770  36.100  33.200  1.00  0.00            
ATOM    770  C7    E    13      34.390  36.470  31.960  1.00  0.00            
ATOM    771  H6    E    13      33.320  36.430  31.760  1.00  0.00            
ATOM    772  N3    E    13      37.520  37.510  30.200  1.00  0.00            
ATOM    773  C2    E    13      36.670  37.050  31.200  1.00  0.00            
ATOM    774  C5    E    13      35.250  36.990  30.910  1.00  0.00            
ATOM    775  C8    E    13      34.650  37.490  29.590  1.00  0.00            
ATOM    776  H7    E    13      34.160  38.420  29.830  1.00  0.00            
ATOM    777  H8    E    13      35.420  37.720  28.860  1.00  0.00            
ATOM    778  C9    E    13      33.550  36.640  28.910  1.00  0.00            
ATOM    779  O2    E    13      33.230  35.570  29.390  1.00  0.00            
ATOM    780  N3   BB    14      32.600  35.010  24.790  1.00  0.00            
ATOM    781  H7   BB    14      32.070  34.280  25.240  1.00  0.00            
ATOM    782  C3   BB    14      33.290  34.710  23.520  1.00  0.00            
ATOM    783  H5   BB    14      33.140  33.640  23.300  1.00  0.00            
ATOM    784  C5   BB    14      32.650  35.460  22.330  1.00  0.00            
ATOM    785  H10  BB    14      31.570  35.270  22.290  1.00  0.00            
ATOM    786  H8   BB    14      32.800  36.540  22.410  1.00  0.00            
ATOM    787  H9   BB    14      33.080  35.130  21.380  1.00  0.00            
ATOM    788  C2   BB    14      34.830  34.940  23.620  1.00  0.00            
ATOM    789  H3   BB    14      35.220  34.910  22.590  1.00  0.00            
ATOM    790  H4   BB    14      35.080  35.940  23.970  1.00  0.00            
ATOM    791  N2   BB    14      35.540  33.910  24.420  1.00  0.00            
ATOM    792  C1   BB    14      36.820  33.470  23.810  1.00  0.00            
ATOM    793  H1   BB    14      36.610  32.920  22.880  1.00  0.00            
ATOM    794  H2   BB    14      37.340  32.780  24.480  1.00  0.00            
ATOM    795  C6   BB    14      37.780  34.630  23.460  1.00  0.00            
ATOM    796  O1   BB    14      38.130  34.840  22.320  1.00  0.00            
ATOM    797  O1    F    15      37.960  35.320  27.210  1.00  0.00            
ATOM    798  C1    F    15      37.340  34.820  28.120  1.00  0.00            
ATOM    799  N1    F    15      37.990  34.570  29.340  1.00  0.00            
ATOM    800  C5    F    15      37.300  34.080  30.370  1.00  0.00            
ATOM    801  C2    F    15      35.900  33.780  30.310  1.00  0.00            
ATOM    802  C3    F    15      35.030  33.410  31.390  1.00  0.00            
ATOM    803  N4    F    15      33.730  33.470  31.310  1.00  0.00            
ATOM    804  H7    F    15      33.340  34.340  30.930  1.00  0.00            
ATOM    805  H8    F    15      33.180  33.240  32.140  1.00  0.00            
ATOM    806  N5    F    15      35.530  33.030  32.590  1.00  0.00            
ATOM    807  H6    F    15      34.850  32.710  33.290  1.00  0.00            
ATOM    808  C4    F    15      35.310  33.920  29.020  1.00  0.00            
ATOM    809  H3    F    15      34.280  33.620  28.810  1.00  0.00            
ATOM    810  N2    F    15      38.000  33.930  31.510  1.00  0.00            
ATOM    811  H1    F    15      38.940  33.550  31.420  1.00  0.00            
ATOM    812  H2    F    15      37.530  33.400  32.250  1.00  0.00            
ATOM    813  N3    F    15      36.010  34.470  27.960  1.00  0.00            
ATOM    814  C6    F    15      35.290  34.780  26.710  1.00  0.00            
ATOM    815  H4    F    15      34.280  35.050  26.970  1.00  0.00            
ATOM    816  H5    F    15      35.720  35.640  26.200  1.00  0.00            
ATOM    817  C7    F    15      35.210  33.600  25.750  1.00  0.00            
ATOM    818  O2    F    15      35.240  32.460  26.190  1.00  0.00            
ATOM    819  N3   BB    16      38.370  35.310  24.520  1.00  0.00            
ATOM    820  H7   BB    16      38.040  35.090  25.450  1.00  0.00            
ATOM    821  C3   BB    16      39.630  36.090  24.470  1.00  0.00            
ATOM    822  H5   BB    16      40.080  35.960  23.470  1.00  0.00            
ATOM    823  C5   BB    16      39.300  37.590  24.590  1.00  0.00            
ATOM    824  H10  BB    16      38.600  37.900  23.800  1.00  0.00            
ATOM    825  H8   BB    16      38.830  37.810  25.560  1.00  0.00            
ATOM    826  H9   BB    16      40.200  38.200  24.500  1.00  0.00            
ATOM    827  C2   BB    16      40.700  35.670  25.560  1.00  0.00            
ATOM    828  H3   BB    16      41.600  36.290  25.410  1.00  0.00            
ATOM    829  H4   BB    16      40.300  35.970  26.540  1.00  0.00            
ATOM    830  N2   BB    16      41.150  34.250  25.660  1.00  0.00            
ATOM    831  C1   BB    16      40.710  33.350  24.520  1.00  0.00            
ATOM    832  H1   BB    16      39.640  33.310  24.410  1.00  0.00            
ATOM    833  H2   BB    16      40.880  32.300  24.750  1.00  0.00            
ATOM    834  C6   BB    16      41.360  33.570  23.140  1.00  0.00            
ATOM    835  O1   BB    16      41.120  32.790  22.240  1.00  0.00            
ATOM    836  N2    D    17      39.210  31.340  30.910  1.00  0.00            
ATOM    837  C1    D    17      39.400  31.820  29.660  1.00  0.00            
ATOM    838  N1    D    17      40.300  32.670  29.140  1.00  0.00            
ATOM    839  N4    D    17      38.390  31.580  28.810  1.00  0.00            
ATOM    840  H3    D    17      38.360  32.220  28.030  1.00  0.00            
ATOM    841  H4    D    17      37.470  31.480  29.190  1.00  0.00            
ATOM    842  C4    D    17      40.300  31.610  31.660  1.00  0.00            
ATOM    843  N5    D    17      40.100  31.220  32.950  1.00  0.00            
ATOM    844  H5    D    17      40.920  31.150  33.570  1.00  0.00            
ATOM    845  H6    D    17      39.410  30.500  33.180  1.00  0.00            
ATOM    846  C3    D    17      41.450  32.300  31.220  1.00  0.00            
ATOM    847  C6    D    17      42.590  32.500  32.060  1.00  0.00            
ATOM    848  O1    D    17      42.700  32.070  33.190  1.00  0.00            
ATOM    849  N3    D    17      43.630  33.190  31.480  1.00  0.00            
ATOM    850  H1    D    17      44.460  33.240  32.060  1.00  0.00            
ATOM    851  C7    D    17      43.590  33.760  30.190  1.00  0.00            
ATOM    852  H2    D    17      44.510  34.260  29.880  1.00  0.00            
ATOM    853  C2    D    17      41.390  32.860  29.930  1.00  0.00            
ATOM    854  C5    D    17      42.440  33.660  29.390  1.00  0.00            
ATOM    855  C8    D    17      42.330  34.390  28.030  1.00  0.00            
ATOM    856  H7    D    17      41.650  35.220  28.190  1.00  0.00            
ATOM    857  H8    D    17      43.320  34.800  27.770  1.00  0.00            
ATOM    858  C9    D    17      41.760  33.650  26.800  1.00  0.00            
ATOM    859  O2    D    17      41.730  32.470  26.870  1.00  0.00            
ATOM    860  N3   BB    18      42.480  34.380  23.090  1.00  0.00            
ATOM    861  H7   BB    18      42.650  34.950  23.900  1.00  0.00            
ATOM    862  C3   BB    18      43.470  34.400  21.990  1.00  0.00            
ATOM    863  H5   BB    18      43.220  33.640  21.230  1.00  0.00            
ATOM    864  C5   BB    18      43.400  35.770  21.290  1.00  0.00            
ATOM    865  H10  BB    18      42.380  35.970  20.930  1.00  0.00            
ATOM    866  H8   BB    18      43.670  36.580  21.980  1.00  0.00            
ATOM    867  H9   BB    18      44.070  35.810  20.430  1.00  0.00            
ATOM    868  C2   BB    18      44.920  34.100  22.510  1.00  0.00            
ATOM    869  H3   BB    18      45.600  34.590  21.790  1.00  0.00            
ATOM    870  H4   BB    18      45.110  34.630  23.450  1.00  0.00            
ATOM    871  N2   BB    18      45.310  32.650  22.610  1.00  0.00            
ATOM    872  C1   BB    18      46.670  32.400  22.040  1.00  0.00            
ATOM    873  H1   BB    18      46.670  32.620  20.960  1.00  0.00            
ATOM    874  H2   BB    18      46.940  31.340  22.140  1.00  0.00            
ATOM    875  C6   BB    18      47.810  33.220  22.700  1.00  0.00            
ATOM    876  O1   BB    18      48.730  33.630  22.030  1.00  0.00            
ATOM    877  O1    F    19      46.030  32.780  26.170  1.00  0.00            
ATOM    878  C1    F    19      45.250  31.980  26.630  1.00  0.00            
ATOM    879  N1    F    19      45.250  31.680  28.000  1.00  0.00            
ATOM    880  C5    F    19      44.280  30.910  28.520  1.00  0.00            
ATOM    881  C2    F    19      43.200  30.380  27.740  1.00  0.00            
ATOM    882  C3    F    19      41.930  29.910  28.250  1.00  0.00            
ATOM    883  N4    F    19      40.820  29.990  27.570  1.00  0.00            
ATOM    884  H7    F    19      40.610  30.970  27.330  1.00  0.00            
ATOM    885  H8    F    19      39.950  29.690  28.030  1.00  0.00            
ATOM    886  N5    F    19      41.760  29.570  29.550  1.00  0.00            
ATOM    887  H6    F    19      40.880  29.090  29.780  1.00  0.00            
ATOM    888  C4    F    19      43.290  30.590  26.320  1.00  0.00            
ATOM    889  H3    F    19      42.430  30.420  25.670  1.00  0.00            
ATOM    890  N2    F    19      44.350  30.710  29.850  1.00  0.00            
ATOM    891  H1    F    19      45.240  30.400  30.190  1.00  0.00            
ATOM    892  H2    F    19      43.640  30.070  30.210  1.00  0.00            
ATOM    893  N3    F    19      44.260  31.450  25.810  1.00  0.00            
ATOM    894  C6    F    19      43.940  32.170  24.580  1.00  0.00            
ATOM    895  H4    F    19      42.890  32.110  24.360  1.00  0.00            
ATOM    896  H5    F    19      44.170  33.220  24.720  1.00  0.00            
ATOM    897  C7    F    19      44.650  31.660  23.360  1.00  0.00            
ATOM    898  O2    F    19      44.820  30.450  23.260  1.00  0.00            
ATOM    899  N3   BB    20      47.720  33.540  24.050  1.00  0.00            
ATOM    900  H7   BB    20      46.930  33.190  24.570  1.00  0.00            
ATOM    901  C3   BB    20      48.820  34.140  24.850  1.00  0.00            
ATOM    902  H5   BB    20      49.740  34.110  24.270  1.00  0.00            
ATOM    903  C5   BB    20      48.510  35.630  25.070  1.00  0.00            
ATOM    904  H10  BB    20      48.380  36.150  24.110  1.00  0.00            
ATOM    905  H8   BB    20      47.580  35.760  25.650  1.00  0.00            
ATOM    906  H9   BB    20      49.320  36.130  25.610  1.00  0.00            
ATOM    907  C2   BB    20      49.080  33.440  26.240  1.00  0.00            
ATOM    908  H3   BB    20      49.900  33.980  26.730  1.00  0.00            
ATOM    909  H4   BB    20      48.220  33.610  26.890  1.00  0.00            
ATOM    910  N2   BB    20      49.420  31.980  26.310  1.00  0.00            
ATOM    911  C1   BB    20      49.180  31.140  25.080  1.00  0.00            
ATOM    912  H1   BB    20      48.170  31.280  24.700  1.00  0.00            
ATOM    913  H2   BB    20      49.150  30.070  25.310  1.00  0.00            
ATOM    914  C6   BB    20      50.180  31.220  23.920  1.00  0.00            
ATOM    915  O1   BB    20      50.060  30.500  22.960  1.00  0.00            
ATOM    916  N2    D    21      45.930  28.240  29.510  1.00  0.00            
ATOM    917  C1    D    21      46.630  28.920  28.580  1.00  0.00            
ATOM    918  N1    D    21      47.570  29.890  28.680  1.00  0.00            
ATOM    919  N4    D    21      46.170  28.810  27.330  1.00  0.00            
ATOM    920  H3    D    21      46.470  29.550  26.710  1.00  0.00            
ATOM    921  H4    D    21      45.190  28.640  27.210  1.00  0.00            
ATOM    922  C4    D    21      46.510  28.400  30.720  1.00  0.00            
ATOM    923  N5    D    21      45.780  27.790  31.700  1.00  0.00            
ATOM    924  H5    D    21      46.230  27.640  32.610  1.00  0.00            
ATOM    925  H6    D    21      45.130  27.040  31.470  1.00  0.00            
ATOM    926  C3    D    21      47.660  29.180  30.980  1.00  0.00            
ATOM    927  C6    D    21      48.260  29.260  32.270  1.00  0.00            
ATOM    928  O1    D    21      47.890  28.640  33.250  1.00  0.00            
ATOM    929  N3    D    21      49.380  30.070  32.370  1.00  0.00            
ATOM    930  H1    D    21      49.840  30.040  33.270  1.00  0.00            
ATOM    931  C7    D    21      49.870  30.870  31.310  1.00  0.00            
ATOM    932  H2    D    21      50.780  31.430  31.540  1.00  0.00            
ATOM    933  C2    D    21      48.140  29.970  29.910  1.00  0.00            
ATOM    934  C5    D    21      49.220  30.880  30.060  1.00  0.00            
ATOM    935  C8    D    21      49.680  31.850  28.940  1.00  0.00            
ATOM    936  H7    D    21      48.940  32.640  28.890  1.00  0.00            
ATOM    937  H8    D    21      50.650  32.290  29.210  1.00  0.00            
ATOM    938  C9    D    21      49.770  31.300  27.510  1.00  0.00            
ATOM    939  O2    D    21      49.950  30.130  27.440  1.00  0.00            
ATOM    940  N3   BB    22      51.300  32.010  24.080  1.00  0.00            
ATOM    941  H7   BB    22      51.320  32.580  24.910  1.00  0.00            
ATOM    942  C3   BB    22      52.450  32.080  23.150  1.00  0.00            
ATOM    943  H5   BB    22      52.350  31.300  22.380  1.00  0.00            
ATOM    944  C5   BB    22      52.430  33.440  22.430  1.00  0.00            
ATOM    945  H10  BB    22      51.480  33.580  21.890  1.00  0.00            
ATOM    946  H8   BB    22      52.530  34.270  23.140  1.00  0.00            
ATOM    947  H9   BB    22      53.240  33.510  21.700  1.00  0.00            
ATOM    948  C2   BB    22      53.800  31.860  23.900  1.00  0.00            
ATOM    949  H3   BB    22      54.590  32.340  23.290  1.00  0.00            
ATOM    950  H4   BB    22      53.810  32.440  24.830  1.00  0.00            
ATOM    951  N2   BB    22      54.190  30.430  24.130  1.00  0.00            
ATOM    952  C1   BB    22      55.440  30.040  23.420  1.00  0.00            
ATOM    953  H1   BB    22      55.420  30.390  22.380  1.00  0.00            
ATOM    954  H2   BB    22      55.540  28.950  23.370  1.00  0.00            
ATOM    955  C6   BB    22      56.690  30.590  24.100  1.00  0.00            
ATOM    956  O1   BB    22      57.540  31.170  23.450  1.00  0.00            
ATOM    957  O1    F    23      53.970  30.720  28.830  1.00  0.00            
ATOM    958  C1    F    23      53.120  29.860  28.720  1.00  0.00            
ATOM    959  N1    F    23      52.530  29.290  29.870  1.00  0.00            
ATOM    960  C5    F    23      51.550  28.390  29.740  1.00  0.00            
ATOM    961  C2    F    23      51.030  27.950  28.470  1.00  0.00            
ATOM    962  C3    F    23      49.740  27.350  28.240  1.00  0.00            
ATOM    963  N4    F    23      49.040  27.550  27.150  1.00  0.00            
ATOM    964  H7    F    23      48.880  28.550  27.010  1.00  0.00            
ATOM    965  H8    F    23      48.090  27.160  27.110  1.00  0.00            
ATOM    966  N5    F    23      49.020  26.780  29.250  1.00  0.00            
ATOM    967  H6    F    23      48.170  26.270  28.950  1.00  0.00            
ATOM    968  C4    F    23      51.750  28.430  27.320  1.00  0.00            
ATOM    969  H3    F    23      51.320  28.340  26.310  1.00  0.00            
ATOM    970  N2    F    23      51.000  27.960  30.890  1.00  0.00            
ATOM    971  H1    F    23      51.640  27.660  31.610  1.00  0.00            
ATOM    972  H2    F    23      50.290  27.230  30.770  1.00  0.00            
ATOM    973  N3    F    23      52.720  29.430  27.460  1.00  0.00            
ATOM    974  C6    F    23      52.970  30.290  26.280  1.00  0.00            
ATOM    975  H4    F    23      52.010  30.670  25.930  1.00  0.00            
ATOM    976  H5    F    23      53.570  31.160  26.550  1.00  0.00            
ATOM    977  C7    F    23      53.660  29.590  25.130  1.00  0.00            
ATOM    978  O2    F    23      54.030  28.430  25.260  1.00  0.00            
ATOM    979  N1  1pn    24      61.240  30.000  28.350  1.00  0.00            
ATOM    980  H6  1pn    24      62.170  30.370  28.290  1.00  0.00            
ATOM    981  H16 1pn    24      60.840  29.590  29.190  1.00  0.00            
ATOM    982  C6  1pn    24      60.550  29.880  27.200  1.00  0.00            
ATOM    983  O1  1pn    24      61.000  30.390  26.200  1.00  0.00            
ATOM    984  C1  1pn    24      59.110  29.380  27.320  1.00  0.00            
ATOM    985  H1  1pn    24      58.670  29.350  26.330  1.00  0.00            
ATOM    986  H2  1pn    24      59.170  28.330  27.640  1.00  0.00            
ATOM    987  N2  1pn    24      58.320  30.170  28.310  1.00  0.00            
ATOM    988  C2  1pn    24      57.470  31.280  27.780  1.00  0.00            
ATOM    989  H3  1pn    24      57.780  32.180  28.330  1.00  0.00            
ATOM    990  H4  1pn    24      56.420  31.110  28.070  1.00  0.00            
ATOM    991  C3  1pn    24      57.490  31.660  26.260  1.00  0.00            
ATOM    992  H5  1pn    24      58.520  31.640  25.870  1.00  0.00            
ATOM    993  C5  1pn    24      56.960  33.100  26.100  1.00  0.00            
ATOM    994  H10 1pn    24      56.950  33.400  25.040  1.00  0.00            
ATOM    995  H8  1pn    24      55.940  33.200  26.490  1.00  0.00            
ATOM    996  H9  1pn    24      57.600  33.810  26.640  1.00  0.00            
ATOM    997  N3  1pn    24      56.620  30.760  25.480  1.00  0.00            
ATOM    998  H7  1pn    24      55.890  30.260  25.960  1.00  0.00            
ATOM    999  C9    B    25      58.450  29.890  29.690  1.00  0.00            
ATOM   1000  O2    B    25      59.200  29.010  30.080  1.00  0.00            
ATOM   1001  C8    B    25      57.470  30.520  30.690  1.00  0.00            
ATOM   1002  H7    B    25      56.890  31.340  30.250  1.00  0.00            
ATOM   1003  H8    B    25      58.040  30.990  31.500  1.00  0.00            
ATOM   1004  C1    B    25      56.510  29.470  31.210  1.00  0.00            
ATOM   1005  C5    B    25      56.360  29.250  32.620  1.00  0.00            
ATOM   1006  O1    B    25      56.980  29.870  33.470  1.00  0.00            
ATOM   1007  N1    B    25      55.450  28.290  33.000  1.00  0.00            
ATOM   1008  H2    B    25      55.350  28.140  33.980  1.00  0.00            
ATOM   1009  C4    B    25      54.700  27.510  32.120  1.00  0.00            
ATOM   1010  N2    B    25      53.790  26.660  32.630  1.00  0.00            
ATOM   1011  C7    B    25      53.160  25.970  31.640  1.00  0.00            
ATOM   1012  N3    B    25      53.240  25.950  30.290  1.00  0.00            
ATOM   1013  N4    B    25      52.140  25.260  32.100  1.00  0.00            
ATOM   1014  H3    B    25      51.700  24.610  31.460  1.00  0.00            
ATOM   1015  H4    B    25      52.290  24.810  32.990  1.00  0.00            
ATOM   1016  C2    B    25      55.800  28.670  30.290  1.00  0.00            
ATOM   1017  H1    B    25      55.920  28.860  29.230  1.00  0.00            
ATOM   1018  C3    B    25      54.900  27.670  30.740  1.00  0.00            
ATOM   1019  C6    B    25      54.160  26.840  29.890  1.00  0.00            
ATOM   1020  N5    B    25      54.260  26.880  28.530  1.00  0.00            
ATOM   1021  H5    B    25      53.490  26.510  27.960  1.00  0.00            
ATOM   1022  H6    B    25      54.730  27.620  28.030  1.00  0.00            
