# Supplementary material for: Shape selective bifacial recognition of double helical DNA
Source: Commun Chem. Author manuscript; Available in PMC 2023 Feb 13. (PMC9923363; doi:10.1038/s42004-018-0080-5)
Supplement: Data2 [file NIHMS1849764-supplement-Data2.pdb]

ATOM      1 HO5' DC5     1      43.450  13.510  35.940  1.00  0.00            
ATOM      2  O5' DC5     1      43.300  12.650  36.360  1.00  0.00            
ATOM      3  C5' DC5     1      43.480  11.630  35.380  1.00  0.00            
ATOM      4  H5' DC5     1      43.100  10.690  35.760  1.00  0.00            
ATOM      5 H5'' DC5     1      44.550  11.520  35.180  1.00  0.00            
ATOM      6  C4' DC5     1      42.790  11.940  34.040  1.00  0.00            
ATOM      7  H4' DC5     1      43.080  11.180  33.300  1.00  0.00            
ATOM      8  O4' DC5     1      41.380  11.900  34.210  1.00  0.00            
ATOM      9  C1' DC5     1      40.810  13.010  33.540  1.00  0.00            
ATOM     10  H1' DC5     1      40.630  12.770  32.480  1.00  0.00            
ATOM     11  N1  DC5     1      39.550  13.400  34.220  1.00  0.00            
ATOM     12  C6  DC5     1      39.540  13.590  35.580  1.00  0.00            
ATOM     13  H6  DC5     1      40.470  13.470  36.120  1.00  0.00            
ATOM     14  C5  DC5     1      38.390  13.900  36.220  1.00  0.00            
ATOM     15  H5  DC5     1      38.390  14.040  37.290  1.00  0.00            
ATOM     16  C4  DC5     1      37.210  14.020  35.430  1.00  0.00            
ATOM     17  N4  DC5     1      36.070  14.270  36.000  1.00  0.00            
ATOM     18  H41 DC5     1      35.260  14.390  35.390  1.00  0.00            
ATOM     19  H42 DC5     1      36.030  14.470  36.970  1.00  0.00            
ATOM     20  N3  DC5     1      37.200  13.820  34.120  1.00  0.00            
ATOM     21  C2  DC5     1      38.360  13.530  33.480  1.00  0.00            
ATOM     22  O2  DC5     1      38.320  13.350  32.270  1.00  0.00            
ATOM     23  C3' DC5     1      43.150  13.320  33.480  1.00  0.00            
ATOM     24  H3' DC5     1      43.970  13.780  34.020  1.00  0.00            
ATOM     25  C2' DC5     1      41.860  14.110  33.610  1.00  0.00            
ATOM     26  H2' DC5     1      41.840  14.620  34.560  1.00  0.00            
ATOM     27 H2'' DC5     1      41.730  14.830  32.800  1.00  0.00            
ATOM     28  O3' DC5     1      43.510  13.140  32.120  1.00  0.00            
ATOM     29  P    DG     2      44.230  14.310  31.290  1.00  0.00            
ATOM     30  OP1  DG     2      45.270  13.660  30.470  1.00  0.00            
ATOM     31  OP2  DG     2      44.600  15.380  32.250  1.00  0.00            
ATOM     32  O5'  DG     2      42.980  14.770  30.360  1.00  0.00            
ATOM     33  C5'  DG     2      42.350  16.050  30.470  1.00  0.00            
ATOM     34  H5'  DG     2      42.850  16.730  29.780  1.00  0.00            
ATOM     35 H5''  DG     2      42.450  16.450  31.470  1.00  0.00            
ATOM     36  C4'  DG     2      40.850  15.950  30.120  1.00  0.00            
ATOM     37  H4'  DG     2      40.670  14.960  29.690  1.00  0.00            
ATOM     38  O4'  DG     2      40.010  16.110  31.270  1.00  0.00            
ATOM     39  C1'  DG     2      38.740  16.480  30.760  1.00  0.00            
ATOM     40  H1'  DG     2      38.330  15.640  30.210  1.00  0.00            
ATOM     41  N9   DG     2      37.700  16.930  31.730  1.00  0.00            
ATOM     42  C8   DG     2      37.740  17.170  33.080  1.00  0.00            
ATOM     43  H8   DG     2      38.650  17.110  33.660  1.00  0.00            
ATOM     44  N7   DG     2      36.580  17.450  33.610  1.00  0.00            
ATOM     45  C5   DG     2      35.680  17.420  32.530  1.00  0.00            
ATOM     46  C6   DG     2      34.260  17.630  32.400  1.00  0.00            
ATOM     47  O6   DG     2      33.410  17.880  33.260  1.00  0.00            
ATOM     48  N1   DG     2      33.790  17.530  31.110  1.00  0.00            
ATOM     49  H1   DG     2      32.820  17.750  30.940  1.00  0.00            
ATOM     50  C2   DG     2      34.580  17.210  30.050  1.00  0.00            
ATOM     51  N2   DG     2      34.060  17.210  28.850  1.00  0.00            
ATOM     52  H21  DG     2      33.100  17.520  28.700  1.00  0.00            
ATOM     53  H22  DG     2      34.740  17.190  28.110  1.00  0.00            
ATOM     54  N3   DG     2      35.880  16.980  30.120  1.00  0.00            
ATOM     55  C4   DG     2      36.380  17.110  31.380  1.00  0.00            
ATOM     56  C3'  DG     2      40.360  16.980  29.080  1.00  0.00            
ATOM     57  H3'  DG     2      41.100  17.770  28.940  1.00  0.00            
ATOM     58  C2'  DG     2      39.100  17.560  29.730  1.00  0.00            
ATOM     59  H2'  DG     2      39.330  18.500  30.230  1.00  0.00            
ATOM     60 H2''  DG     2      38.310  17.690  29.000  1.00  0.00            
ATOM     61  O3'  DG     2      39.980  16.370  27.850  1.00  0.00            
ATOM     62  P    DC     3      40.460  16.930  26.410  1.00  0.00            
ATOM     63  OP1  DC     3      40.950  15.770  25.630  1.00  0.00            
ATOM     64  OP2  DC     3      41.340  18.090  26.630  1.00  0.00            
ATOM     65  O5'  DC     3      39.100  17.470  25.700  1.00  0.00            
ATOM     66  C5'  DC     3      38.560  16.820  24.550  1.00  0.00            
ATOM     67  H5'  DC     3      38.230  15.820  24.840  1.00  0.00            
ATOM     68 H5''  DC     3      39.350  16.710  23.810  1.00  0.00            
ATOM     69  C4'  DC     3      37.370  17.540  23.870  1.00  0.00            
ATOM     70  H4'  DC     3      37.010  16.890  23.070  1.00  0.00            
ATOM     71  O4'  DC     3      36.310  17.740  24.800  1.00  0.00            
ATOM     72  C1'  DC     3      36.000  19.130  24.830  1.00  0.00            
ATOM     73  H1'  DC     3      35.190  19.340  24.120  1.00  0.00            
ATOM     74  N1   DC     3      35.610  19.500  26.210  1.00  0.00            
ATOM     75  C6   DC     3      36.530  19.390  27.210  1.00  0.00            
ATOM     76  H6   DC     3      37.530  19.020  26.980  1.00  0.00            
ATOM     77  C5   DC     3      36.200  19.710  28.480  1.00  0.00            
ATOM     78  H5   DC     3      36.920  19.600  29.270  1.00  0.00            
ATOM     79  C4   DC     3      34.860  20.140  28.720  1.00  0.00            
ATOM     80  N4   DC     3      34.470  20.370  29.940  1.00  0.00            
ATOM     81  H41  DC     3      33.510  20.660  30.080  1.00  0.00            
ATOM     82  H42  DC     3      35.120  20.310  30.690  1.00  0.00            
ATOM     83  N3   DC     3      33.940  20.180  27.770  1.00  0.00            
ATOM     84  C2   DC     3      34.290  19.870  26.500  1.00  0.00            
ATOM     85  O2   DC     3      33.400  19.880  25.640  1.00  0.00            
ATOM     86  C3'  DC     3      37.710  18.900  23.250  1.00  0.00            
ATOM     87  H3'  DC     3      38.780  19.010  23.030  1.00  0.00            
ATOM     88  C2'  DC     3      37.250  19.850  24.340  1.00  0.00            
ATOM     89  H2'  DC     3      38.030  19.910  25.100  1.00  0.00            
ATOM     90 H2''  DC     3      37.030  20.860  23.990  1.00  0.00            
ATOM     91  O3'  DC     3      36.930  19.070  22.070  1.00  0.00            
ATOM     92  P    DG     4      37.110  20.330  21.070  1.00  0.00            
ATOM     93  OP1  DG     4      36.460  19.960  19.790  1.00  0.00            
ATOM     94  OP2  DG     4      38.530  20.720  21.080  1.00  0.00            
ATOM     95  O5'  DG     4      36.220  21.470  21.800  1.00  0.00            
ATOM     96  C5'  DG     4      34.800  21.430  21.760  1.00  0.00            
ATOM     97  H5'  DG     4      34.500  20.390  21.940  1.00  0.00            
ATOM     98 H5''  DG     4      34.470  21.690  20.750  1.00  0.00            
ATOM     99  C4'  DG     4      34.020  22.300  22.770  1.00  0.00            
ATOM    100  H4'  DG     4      33.010  21.890  22.730  1.00  0.00            
ATOM    101  O4'  DG     4      34.420  22.270  24.140  1.00  0.00            
ATOM    102  C1'  DG     4      33.580  23.260  24.710  1.00  0.00            
ATOM    103  H1'  DG     4      32.550  22.940  24.550  1.00  0.00            
ATOM    104  N9   DG     4      33.620  23.550  26.180  1.00  0.00            
ATOM    105  C8   DG     4      34.580  23.370  27.160  1.00  0.00            
ATOM    106  H8   DG     4      35.580  23.030  26.950  1.00  0.00            
ATOM    107  N7   DG     4      34.150  23.620  28.380  1.00  0.00            
ATOM    108  C5   DG     4      32.820  24.020  28.210  1.00  0.00            
ATOM    109  C6   DG     4      31.760  24.400  29.120  1.00  0.00            
ATOM    110  O6   DG     4      31.730  24.460  30.350  1.00  0.00            
ATOM    111  N1   DG     4      30.580  24.750  28.480  1.00  0.00            
ATOM    112  H1   DG     4      29.810  25.070  29.060  1.00  0.00            
ATOM    113  C2   DG     4      30.410  24.720  27.140  1.00  0.00            
ATOM    114  N2   DG     4      29.300  25.130  26.630  1.00  0.00            
ATOM    115  H21  DG     4      28.490  25.370  27.200  1.00  0.00            
ATOM    116  H22  DG     4      29.220  25.100  25.630  1.00  0.00            
ATOM    117  N3   DG     4      31.340  24.350  26.270  1.00  0.00            
ATOM    118  C4   DG     4      32.520  24.010  26.860  1.00  0.00            
ATOM    119  C3'  DG     4      33.860  23.790  22.400  1.00  0.00            
ATOM    120  H3'  DG     4      34.730  24.140  21.840  1.00  0.00            
ATOM    121  C2'  DG     4      33.800  24.460  23.790  1.00  0.00            
ATOM    122  H2'  DG     4      34.750  24.950  24.010  1.00  0.00            
ATOM    123 H2''  DG     4      32.970  25.170  23.850  1.00  0.00            
ATOM    124  O3'  DG     4      32.650  24.000  21.690  1.00  0.00            
ATOM    125  P    DC     5      32.470  25.220  20.630  1.00  0.00            
ATOM    126  OP1  DC     5      32.290  24.630  19.290  1.00  0.00            
ATOM    127  OP2  DC     5      33.540  26.200  20.870  1.00  0.00            
ATOM    128  O5'  DC     5      31.080  25.930  21.060  1.00  0.00            
ATOM    129  C5'  DC     5      29.870  25.680  20.340  1.00  0.00            
ATOM    130  H5'  DC     5      29.680  24.610  20.370  1.00  0.00            
ATOM    131 H5''  DC     5      30.010  25.970  19.300  1.00  0.00            
ATOM    132  C4'  DC     5      28.620  26.400  20.900  1.00  0.00            
ATOM    133  H4'  DC     5      27.740  25.860  20.530  1.00  0.00            
ATOM    134  O4'  DC     5      28.620  26.360  22.320  1.00  0.00            
ATOM    135  C1'  DC     5      28.550  27.690  22.810  1.00  0.00            
ATOM    136  H1'  DC     5      27.500  27.940  22.990  1.00  0.00            
ATOM    137  N1   DC     5      29.350  27.820  24.050  1.00  0.00            
ATOM    138  C6   DC     5      30.670  27.460  24.090  1.00  0.00            
ATOM    139  H6   DC     5      31.160  27.140  23.180  1.00  0.00            
ATOM    140  C5   DC     5      31.350  27.470  25.270  1.00  0.00            
ATOM    141  H5   DC     5      32.370  27.150  25.300  1.00  0.00            
ATOM    142  C4   DC     5      30.620  27.860  26.430  1.00  0.00            
ATOM    143  N4   DC     5      31.200  27.880  27.600  1.00  0.00            
ATOM    144  H41  DC     5      30.620  28.080  28.410  1.00  0.00            
ATOM    145  H42  DC     5      32.120  27.510  27.700  1.00  0.00            
ATOM    146  N3   DC     5      29.360  28.220  26.420  1.00  0.00            
ATOM    147  C2   DC     5      28.690  28.190  25.230  1.00  0.00            
ATOM    148  O2   DC     5      27.500  28.510  25.230  1.00  0.00            
ATOM    149  C3'  DC     5      28.470  27.860  20.470  1.00  0.00            
ATOM    150  H3'  DC     5      29.030  28.080  19.560  1.00  0.00            
ATOM    151  C2'  DC     5      29.030  28.600  21.680  1.00  0.00            
ATOM    152  H2'  DC     5      30.120  28.620  21.620  1.00  0.00            
ATOM    153 H2''  DC     5      28.630  29.610  21.760  1.00  0.00            
ATOM    154  O3'  DC     5      27.080  28.160  20.310  1.00  0.00            
ATOM    155  P    DC     6      26.550  29.480  19.550  1.00  0.00            
ATOM    156  OP1  DC     6      25.290  29.090  18.870  1.00  0.00            
ATOM    157  OP2  DC     6      27.660  30.040  18.760  1.00  0.00            
ATOM    158  O5'  DC     6      26.190  30.490  20.770  1.00  0.00            
ATOM    159  C5'  DC     6      24.890  30.510  21.340  1.00  0.00            
ATOM    160  H5'  DC     6      24.640  29.490  21.650  1.00  0.00            
ATOM    161 H5''  DC     6      24.180  30.800  20.570  1.00  0.00            
ATOM    162  C4'  DC     6      24.680  31.440  22.560  1.00  0.00            
ATOM    163  H4'  DC     6      23.640  31.310  22.870  1.00  0.00            
ATOM    164  O4'  DC     6      25.500  31.060  23.660  1.00  0.00            
ATOM    165  C1'  DC     6      25.770  32.240  24.400  1.00  0.00            
ATOM    166  H1'  DC     6      24.870  32.530  24.960  1.00  0.00            
ATOM    167  N1   DC     6      26.910  32.050  25.330  1.00  0.00            
ATOM    168  C6   DC     6      28.060  31.420  24.920  1.00  0.00            
ATOM    169  H6   DC     6      28.120  31.070  23.890  1.00  0.00            
ATOM    170  C5   DC     6      29.060  31.180  25.800  1.00  0.00            
ATOM    171  H5   DC     6      29.940  30.640  25.490  1.00  0.00            
ATOM    172  C4   DC     6      28.860  31.580  27.150  1.00  0.00            
ATOM    173  N4   DC     6      29.750  31.300  28.060  1.00  0.00            
ATOM    174  H41  DC     6      29.540  31.550  29.030  1.00  0.00            
ATOM    175  H42  DC     6      30.510  30.690  27.840  1.00  0.00            
ATOM    176  N3   DC     6      27.790  32.230  27.560  1.00  0.00            
ATOM    177  C2   DC     6      26.790  32.460  26.670  1.00  0.00            
ATOM    178  O2   DC     6      25.760  33.010  27.070  1.00  0.00            
ATOM    179  C3'  DC     6      24.890  32.940  22.320  1.00  0.00            
ATOM    180  H3'  DC     6      25.180  33.160  21.290  1.00  0.00            
ATOM    181  C2'  DC     6      26.000  33.290  23.320  1.00  0.00            
ATOM    182  H2'  DC     6      26.980  33.150  22.840  1.00  0.00            
ATOM    183 H2''  DC     6      25.900  34.310  23.700  1.00  0.00            
ATOM    184  O3'  DC     6      23.690  33.620  22.700  1.00  0.00            
ATOM    185  P    DC     7      23.340  35.120  22.230  1.00  0.00            
ATOM    186  OP1  DC     7      21.910  35.130  21.850  1.00  0.00            
ATOM    187  OP2  DC     7      24.360  35.560  21.240  1.00  0.00            
ATOM    188  O5'  DC     7      23.530  35.990  23.580  1.00  0.00            
ATOM    189  C5'  DC     7      22.460  36.110  24.520  1.00  0.00            
ATOM    190  H5'  DC     7      22.170  35.110  24.840  1.00  0.00            
ATOM    191 H5''  DC     7      21.600  36.550  24.000  1.00  0.00            
ATOM    192  C4'  DC     7      22.740  36.960  25.770  1.00  0.00            
ATOM    193  H4'  DC     7      21.810  37.020  26.330  1.00  0.00            
ATOM    194  O4'  DC     7      23.710  36.350  26.620  1.00  0.00            
ATOM    195  C1'  DC     7      24.390  37.380  27.320  1.00  0.00            
ATOM    196  H1'  DC     7      23.770  37.750  28.150  1.00  0.00            
ATOM    197  N1   DC     7      25.710  36.900  27.830  1.00  0.00            
ATOM    198  C6   DC     7      26.570  36.250  26.980  1.00  0.00            
ATOM    199  H6   DC     7      26.240  36.060  25.960  1.00  0.00            
ATOM    200  C5   DC     7      27.780  35.830  27.420  1.00  0.00            
ATOM    201  H5   DC     7      28.440  35.300  26.760  1.00  0.00            
ATOM    202  C4   DC     7      28.090  36.070  28.790  1.00  0.00            
ATOM    203  N4   DC     7      29.190  35.590  29.300  1.00  0.00            
ATOM    204  H41  DC     7      29.350  35.730  30.290  1.00  0.00            
ATOM    205  H42  DC     7      29.780  35.010  28.740  1.00  0.00            
ATOM    206  N3   DC     7      27.280  36.690  29.630  1.00  0.00            
ATOM    207  C2   DC     7      26.070  37.100  29.170  1.00  0.00            
ATOM    208  O2   DC     7      25.310  37.650  29.970  1.00  0.00            
ATOM    209  C3'  DC     7      23.200  38.410  25.520  1.00  0.00            
ATOM    210  H3'  DC     7      23.330  38.610  24.450  1.00  0.00            
ATOM    211  C2'  DC     7      24.520  38.490  26.280  1.00  0.00            
ATOM    212  H2'  DC     7      25.340  38.280  25.590  1.00  0.00            
ATOM    213 H2''  DC     7      24.680  39.450  26.750  1.00  0.00            
ATOM    214  O3'  DC     7      22.230  39.280  26.100  1.00  0.00            
ATOM    215  P    DG     8      22.190  40.880  25.830  1.00  0.00            
ATOM    216  OP1  DG     8      20.760  41.280  25.810  1.00  0.00            
ATOM    217  OP2  DG     8      23.060  41.200  24.680  1.00  0.00            
ATOM    218  O5'  DG     8      22.860  41.440  27.190  1.00  0.00            
ATOM    219  C5'  DG     8      24.110  42.130  27.200  1.00  0.00            
ATOM    220  H5'  DG     8      23.930  43.170  26.900  1.00  0.00            
ATOM    221 H5''  DG     8      24.800  41.680  26.490  1.00  0.00            
ATOM    222  C4'  DG     8      24.740  42.100  28.600  1.00  0.00            
ATOM    223  H4'  DG     8      23.980  41.770  29.310  1.00  0.00            
ATOM    224  O4'  DG     8      25.850  41.200  28.660  1.00  0.00            
ATOM    225  C1'  DG     8      26.530  41.520  29.860  1.00  0.00            
ATOM    226  H1'  DG     8      25.900  41.210  30.700  1.00  0.00            
ATOM    227  N9   DG     8      27.870  40.900  30.050  1.00  0.00            
ATOM    228  C8   DG     8      28.700  40.270  29.160  1.00  0.00            
ATOM    229  H8   DG     8      28.480  40.180  28.110  1.00  0.00            
ATOM    230  N7   DG     8      29.790  39.780  29.710  1.00  0.00            
ATOM    231  C5   DG     8      29.650  40.080  31.070  1.00  0.00            
ATOM    232  C6   DG     8      30.480  39.800  32.220  1.00  0.00            
ATOM    233  O6   DG     8      31.540  39.190  32.300  1.00  0.00            
ATOM    234  N1   DG     8      29.970  40.310  33.400  1.00  0.00            
ATOM    235  H1   DG     8      30.540  40.210  34.230  1.00  0.00            
ATOM    236  C2   DG     8      28.800  41.000  33.490  1.00  0.00            
ATOM    237  N2   DG     8      28.460  41.510  34.650  1.00  0.00            
ATOM    238  H21  DG     8      29.080  41.420  35.460  1.00  0.00            
ATOM    239  H22  DG     8      27.670  42.120  34.650  1.00  0.00            
ATOM    240  N3   DG     8      28.010  41.280  32.460  1.00  0.00            
ATOM    241  C4   DG     8      28.490  40.790  31.270  1.00  0.00            
ATOM    242  C3'  DG     8      25.290  43.450  29.100  1.00  0.00            
ATOM    243  H3'  DG     8      25.530  44.080  28.250  1.00  0.00            
ATOM    244  C2'  DG     8      26.570  43.050  29.830  1.00  0.00            
ATOM    245  H2'  DG     8      27.440  43.400  29.280  1.00  0.00            
ATOM    246 H2''  DG     8      26.580  43.440  30.850  1.00  0.00            
ATOM    247  O3'  DG     8      24.410  44.120  30.000  1.00  0.00            
ATOM    248  P    DC     9      24.420  45.730  30.180  1.00  0.00            
ATOM    249  OP1  DC     9      23.030  46.230  30.070  1.00  0.00            
ATOM    250  OP2  DC     9      25.470  46.290  29.290  1.00  0.00            
ATOM    251  O5'  DC     9      24.910  45.970  31.710  1.00  0.00            
ATOM    252  C5'  DC     9      24.000  45.890  32.800  1.00  0.00            
ATOM    253  H5'  DC     9      23.650  44.860  32.890  1.00  0.00            
ATOM    254 H5''  DC     9      23.150  46.530  32.570  1.00  0.00            
ATOM    255  C4'  DC     9      24.580  46.340  34.160  1.00  0.00            
ATOM    256  H4'  DC     9      23.750  46.370  34.870  1.00  0.00            
ATOM    257  O4'  DC     9      25.550  45.410  34.620  1.00  0.00            
ATOM    258  C1'  DC     9      26.800  46.070  34.820  1.00  0.00            
ATOM    259  H1'  DC     9      26.940  46.290  35.880  1.00  0.00            
ATOM    260  N1   DC     9      27.910  45.220  34.310  1.00  0.00            
ATOM    261  C6   DC     9      27.880  44.810  33.000  1.00  0.00            
ATOM    262  H6   DC     9      27.010  45.030  32.400  1.00  0.00            
ATOM    263  C5   DC     9      28.930  44.140  32.470  1.00  0.00            
ATOM    264  H5   DC     9      28.890  43.800  31.450  1.00  0.00            
ATOM    265  C4   DC     9      30.030  43.850  33.330  1.00  0.00            
ATOM    266  N4   DC     9      31.030  43.150  32.880  1.00  0.00            
ATOM    267  H41  DC     9      31.780  42.910  33.510  1.00  0.00            
ATOM    268  H42  DC     9      31.010  42.790  31.940  1.00  0.00            
ATOM    269  N3   DC     9      30.060  44.200  34.610  1.00  0.00            
ATOM    270  C2   DC     9      29.000  44.880  35.120  1.00  0.00            
ATOM    271  O2   DC     9      29.050  45.200  36.310  1.00  0.00            
ATOM    272  C3'  DC     9      25.220  47.740  34.130  1.00  0.00            
ATOM    273  H3'  DC     9      24.890  48.320  33.260  1.00  0.00            
ATOM    274  C2'  DC     9      26.700  47.390  34.050  1.00  0.00            
ATOM    275  H2'  DC     9      26.970  47.280  33.010  1.00  0.00            
ATOM    276 H2''  DC     9      27.310  48.160  34.510  1.00  0.00            
ATOM    277  O3'  DC     9      24.910  48.420  35.350  1.00  0.00            
ATOM    278  P    DG    10      25.200  49.990  35.590  1.00  0.00            
ATOM    279  OP1  DG    10      24.180  50.500  36.530  1.00  0.00            
ATOM    280  OP2  DG    10      25.370  50.660  34.280  1.00  0.00            
ATOM    281  O5'  DG    10      26.630  49.950  36.350  1.00  0.00            
ATOM    282  C5'  DG    10      27.820  50.490  35.780  1.00  0.00            
ATOM    283  H5'  DG    10      27.850  51.560  36.010  1.00  0.00            
ATOM    284 H5''  DG    10      27.820  50.370  34.700  1.00  0.00            
ATOM    285  C4'  DG    10      29.070  49.810  36.360  1.00  0.00            
ATOM    286  H4'  DG    10      28.850  49.440  37.360  1.00  0.00            
ATOM    287  O4'  DG    10      29.520  48.740  35.520  1.00  0.00            
ATOM    288  C1'  DG    10      30.800  48.380  36.000  1.00  0.00            
ATOM    289  H1'  DG    10      30.670  47.890  36.970  1.00  0.00            
ATOM    290  N9   DG    10      31.650  47.490  35.150  1.00  0.00            
ATOM    291  C8   DG    10      31.500  46.970  33.880  1.00  0.00            
ATOM    292  H8   DG    10      30.620  47.140  33.270  1.00  0.00            
ATOM    293  N7   DG    10      32.510  46.240  33.470  1.00  0.00            
ATOM    294  C5   DG    10      33.390  46.230  34.570  1.00  0.00            
ATOM    295  C6   DG    10      34.680  45.620  34.800  1.00  0.00            
ATOM    296  O6   DG    10      35.370  44.910  34.080  1.00  0.00            
ATOM    297  N1   DG    10      35.220  45.920  36.040  1.00  0.00            
ATOM    298  H1   DG    10      36.140  45.560  36.240  1.00  0.00            
ATOM    299  C2   DG    10      34.600  46.710  36.950  1.00  0.00            
ATOM    300  N2   DG    10      35.240  47.040  38.030  1.00  0.00            
ATOM    301  H21  DG    10      36.120  46.600  38.280  1.00  0.00            
ATOM    302  H22  DG    10      34.740  47.650  38.650  1.00  0.00            
ATOM    303  N3   DG    10      33.440  47.300  36.770  1.00  0.00            
ATOM    304  C4   DG    10      32.860  47.010  35.570  1.00  0.00            
ATOM    305  C3'  DG    10      30.310  50.730  36.420  1.00  0.00            
ATOM    306  H3'  DG    10      30.280  51.330  35.510  1.00  0.00            
ATOM    307  C2'  DG    10      31.460  49.740  36.240  1.00  0.00            
ATOM    308  H2'  DG    10      32.060  50.040  35.390  1.00  0.00            
ATOM    309 H2''  DG    10      32.070  49.690  37.140  1.00  0.00            
ATOM    310  O3'  DG    10      30.500  51.650  37.510  1.00  0.00            
ATOM    311  P    DC    11      30.510  51.250  39.090  1.00  0.00            
ATOM    312  OP1  DC    11      30.380  49.790  39.240  1.00  0.00            
ATOM    313  OP2  DC    11      29.580  52.160  39.790  1.00  0.00            
ATOM    314  O5'  DC    11      31.990  51.640  39.620  1.00  0.00            
ATOM    315  C5'  DC    11      32.190  51.990  40.990  1.00  0.00            
ATOM    316  H5'  DC    11      31.600  51.290  41.580  1.00  0.00            
ATOM    317 H5''  DC    11      31.790  52.980  41.170  1.00  0.00            
ATOM    318  C4'  DC    11      33.640  51.890  41.510  1.00  0.00            
ATOM    319  H4'  DC    11      33.580  51.700  42.580  1.00  0.00            
ATOM    320  O4'  DC    11      34.330  50.820  40.890  1.00  0.00            
ATOM    321  C1'  DC    11      35.450  51.340  40.190  1.00  0.00            
ATOM    322  H1'  DC    11      36.320  51.260  40.840  1.00  0.00            
ATOM    323  N1   DC    11      35.670  50.610  38.920  1.00  0.00            
ATOM    324  C6   DC    11      34.720  50.650  37.930  1.00  0.00            
ATOM    325  H6   DC    11      33.760  51.110  38.140  1.00  0.00            
ATOM    326  C5   DC    11      34.990  50.100  36.720  1.00  0.00            
ATOM    327  H5   DC    11      34.230  50.110  35.960  1.00  0.00            
ATOM    328  C4   DC    11      36.240  49.470  36.550  1.00  0.00            
ATOM    329  N4   DC    11      36.530  48.910  35.400  1.00  0.00            
ATOM    330  H41  DC    11      37.360  48.340  35.360  1.00  0.00            
ATOM    331  H42  DC    11      35.790  48.800  34.730  1.00  0.00            
ATOM    332  N3   DC    11      37.170  49.430  37.480  1.00  0.00            
ATOM    333  C2   DC    11      36.890  49.960  38.700  1.00  0.00            
ATOM    334  O2   DC    11      37.750  49.870  39.580  1.00  0.00            
ATOM    335  C3'  DC    11      34.480  53.170  41.310  1.00  0.00            
ATOM    336  H3'  DC    11      33.870  54.070  41.230  1.00  0.00            
ATOM    337  C2'  DC    11      35.140  52.830  39.980  1.00  0.00            
ATOM    338  H2'  DC    11      34.420  52.980  39.180  1.00  0.00            
ATOM    339 H2''  DC    11      36.030  53.410  39.770  1.00  0.00            
ATOM    340  O3'  DC    11      35.410  53.280  42.390  1.00  0.00            
ATOM    341  P   DC3    12      36.670  54.290  42.400  1.00  0.00            
ATOM    342  OP1 DC3    12      37.170  54.430  43.790  1.00  0.00            
ATOM    343  OP2 DC3    12      36.340  55.500  41.610  1.00  0.00            
ATOM    344  O5' DC3    12      37.760  53.440  41.580  1.00  0.00            
ATOM    345  C5' DC3    12      38.400  52.310  42.150  1.00  0.00            
ATOM    346  H5' DC3    12      38.380  51.500  41.430  1.00  0.00            
ATOM    347 H5'' DC3    12      37.850  51.980  43.030  1.00  0.00            
ATOM    348  C4' DC3    12      39.870  52.570  42.550  1.00  0.00            
ATOM    349  H4' DC3    12      39.990  52.200  43.570  1.00  0.00            
ATOM    350  O4' DC3    12      40.720  51.860  41.660  1.00  0.00            
ATOM    351  C1' DC3    12      41.150  52.720  40.610  1.00  0.00            
ATOM    352  H1' DC3    12      42.240  52.710  40.650  1.00  0.00            
ATOM    353  N1  DC3    12      40.740  52.240  39.250  1.00  0.00            
ATOM    354  C6  DC3    12      39.470  52.390  38.750  1.00  0.00            
ATOM    355  H6  DC3    12      38.690  52.840  39.370  1.00  0.00            
ATOM    356  C5  DC3    12      39.170  51.950  37.500  1.00  0.00            
ATOM    357  H5  DC3    12      38.170  52.040  37.120  1.00  0.00            
ATOM    358  C4  DC3    12      40.200  51.300  36.770  1.00  0.00            
ATOM    359  N4  DC3    12      39.950  50.730  35.630  1.00  0.00            
ATOM    360  H41 DC3    12      40.690  50.180  35.200  1.00  0.00            
ATOM    361  H42 DC3    12      38.990  50.560  35.380  1.00  0.00            
ATOM    362  N3  DC3    12      41.450  51.210  37.200  1.00  0.00            
ATOM    363  C2  DC3    12      41.730  51.670  38.440  1.00  0.00            
ATOM    364  O2  DC3    12      42.910  51.620  38.800  1.00  0.00            
ATOM    365  C3' DC3    12      40.370  54.020  42.460  1.00  0.00            
ATOM    366  H3' DC3    12      39.620  54.740  42.790  1.00  0.00            
ATOM    367  C2' DC3    12      40.720  54.150  40.980  1.00  0.00            
ATOM    368  H2' DC3    12      39.830  54.450  40.430  1.00  0.00            
ATOM    369 H2'' DC3    12      41.520  54.870  40.820  1.00  0.00            
ATOM    370  O3' DC3    12      41.580  54.130  43.210  1.00  0.00            
ATOM    371 HO3' DC3    12      42.050  53.300  43.080  1.00  0.00            
ATOM    372 HO5' DG5    13      47.700  42.660  20.780  1.00  0.00            
ATOM    373  O5' DG5    13      47.340  43.520  20.440  1.00  0.00            
ATOM    374  C5' DG5    13      46.080  43.760  21.050  1.00  0.00            
ATOM    375  H5' DG5    13      45.330  43.070  20.670  1.00  0.00            
ATOM    376 H5'' DG5    13      45.760  44.780  20.820  1.00  0.00            
ATOM    377  C4' DG5    13      46.200  43.610  22.570  1.00  0.00            
ATOM    378  H4' DG5    13      47.220  43.840  22.870  1.00  0.00            
ATOM    379  O4' DG5    13      45.290  44.460  23.280  1.00  0.00            
ATOM    380  C1' DG5    13      44.870  43.670  24.380  1.00  0.00            
ATOM    381  H1' DG5    13      45.760  43.470  24.990  1.00  0.00            
ATOM    382  N9  DG5    13      43.970  44.290  25.380  1.00  0.00            
ATOM    383  C8  DG5    13      42.620  44.510  25.390  1.00  0.00            
ATOM    384  H8  DG5    13      41.950  44.200  24.600  1.00  0.00            
ATOM    385  N7  DG5    13      42.220  45.170  26.450  1.00  0.00            
ATOM    386  C5  DG5    13      43.370  45.300  27.240  1.00  0.00            
ATOM    387  C6  DG5    13      43.630  45.870  28.550  1.00  0.00            
ATOM    388  O6  DG5    13      42.900  46.470  29.320  1.00  0.00            
ATOM    389  N1  DG5    13      44.930  45.700  28.990  1.00  0.00            
ATOM    390  H1  DG5    13      45.110  46.030  29.920  1.00  0.00            
ATOM    391  C2  DG5    13      45.890  45.100  28.250  1.00  0.00            
ATOM    392  N2  DG5    13      47.090  44.940  28.750  1.00  0.00            
ATOM    393  H21 DG5    13      47.270  45.160  29.700  1.00  0.00            
ATOM    394  H22 DG5    13      47.690  44.370  28.180  1.00  0.00            
ATOM    395  N3  DG5    13      45.730  44.620  27.030  1.00  0.00            
ATOM    396  C4  DG5    13      44.440  44.740  26.590  1.00  0.00            
ATOM    397  C3' DG5    13      45.850  42.200  23.090  1.00  0.00            
ATOM    398  H3' DG5    13      46.530  42.050  23.920  1.00  0.00            
ATOM    399  C2' DG5    13      44.470  42.360  23.730  1.00  0.00            
ATOM    400  H2' DG5    13      43.690  42.490  22.980  1.00  0.00            
ATOM    401 H2'' DG5    13      44.250  41.560  24.440  1.00  0.00            
ATOM    402  O3' DG5    13      46.000  41.100  22.220  1.00  0.00            
ATOM    403  P    DG    14      47.430  40.350  22.170  1.00  0.00            
ATOM    404  OP1  DG    14      47.250  39.000  21.620  1.00  0.00            
ATOM    405  OP2  DG    14      48.340  41.320  21.530  1.00  0.00            
ATOM    406  O5'  DG    14      47.830  40.240  23.750  1.00  0.00            
ATOM    407  C5'  DG    14      46.980  39.590  24.690  1.00  0.00            
ATOM    408  H5'  DG    14      47.320  38.550  24.780  1.00  0.00            
ATOM    409 H5''  DG    14      45.950  39.560  24.320  1.00  0.00            
ATOM    410  C4'  DG    14      46.990  40.280  26.080  1.00  0.00            
ATOM    411  H4'  DG    14      47.900  40.870  26.160  1.00  0.00            
ATOM    412  O4'  DG    14      45.850  41.130  26.280  1.00  0.00            
ATOM    413  C1'  DG    14      45.620  41.190  27.680  1.00  0.00            
ATOM    414  H1'  DG    14      46.450  41.750  28.130  1.00  0.00            
ATOM    415  N9   DG    14      44.360  41.820  28.200  1.00  0.00            
ATOM    416  C8   DG    14      43.110  42.000  27.650  1.00  0.00            
ATOM    417  H8   DG    14      42.840  41.690  26.650  1.00  0.00            
ATOM    418  N7   DG    14      42.270  42.620  28.430  1.00  0.00            
ATOM    419  C5   DG    14      42.990  42.880  29.600  1.00  0.00            
ATOM    420  C6   DG    14      42.690  43.580  30.840  1.00  0.00            
ATOM    421  O6   DG    14      41.680  44.190  31.190  1.00  0.00            
ATOM    422  N1   DG    14      43.730  43.580  31.740  1.00  0.00            
ATOM    423  H1   DG    14      43.520  44.010  32.630  1.00  0.00            
ATOM    424  C2   DG    14      44.940  43.030  31.490  1.00  0.00            
ATOM    425  N2   DG    14      45.860  43.060  32.420  1.00  0.00            
ATOM    426  H21  DG    14      45.600  43.330  33.350  1.00  0.00            
ATOM    427  H22  DG    14      46.630  42.450  32.240  1.00  0.00            
ATOM    428  N3   DG    14      45.300  42.490  30.340  1.00  0.00            
ATOM    429  C4   DG    14      44.270  42.390  29.450  1.00  0.00            
ATOM    430  C3'  DG    14      46.960  39.250  27.230  1.00  0.00            
ATOM    431  H3'  DG    14      46.670  38.280  26.820  1.00  0.00            
ATOM    432  C2'  DG    14      45.770  39.720  28.070  1.00  0.00            
ATOM    433  H2'  DG    14      44.870  39.180  27.770  1.00  0.00            
ATOM    434 H2''  DG    14      45.930  39.580  29.130  1.00  0.00            
ATOM    435  O3'  DG    14      48.190  39.040  27.950  1.00  0.00            
ATOM    436  P    DC    15      49.100  40.140  28.720  1.00  0.00            
ATOM    437  OP1  DC    15      48.810  41.550  28.420  1.00  0.00            
ATOM    438  OP2  DC    15      50.500  39.700  28.730  1.00  0.00            
ATOM    439  O5'  DC    15      48.780  39.930  30.260  1.00  0.00            
ATOM    440  C5'  DC    15      47.730  40.600  30.920  1.00  0.00            
ATOM    441  H5'  DC    15      47.050  40.950  30.160  1.00  0.00            
ATOM    442 H5''  DC    15      48.090  41.480  31.440  1.00  0.00            
ATOM    443  C4'  DC    15      46.950  39.700  31.880  1.00  0.00            
ATOM    444  H4'  DC    15      47.260  39.900  32.910  1.00  0.00            
ATOM    445  O4'  DC    15      45.570  40.000  31.780  1.00  0.00            
ATOM    446  C1'  DC    15      44.840  38.860  32.130  1.00  0.00            
ATOM    447  H1'  DC    15      44.890  38.730  33.220  1.00  0.00            
ATOM    448  N1   DC    15      43.410  39.010  31.730  1.00  0.00            
ATOM    449  C6   DC    15      42.900  38.390  30.610  1.00  0.00            
ATOM    450  H6   DC    15      43.480  37.660  30.070  1.00  0.00            
ATOM    451  C5   DC    15      41.660  38.690  30.170  1.00  0.00            
ATOM    452  H5   DC    15      41.270  38.210  29.280  1.00  0.00            
ATOM    453  C4   DC    15      40.910  39.630  30.920  1.00  0.00            
ATOM    454  N4   DC    15      39.720  39.970  30.530  1.00  0.00            
ATOM    455  H41  DC    15      39.230  40.590  31.160  1.00  0.00            
ATOM    456  H42  DC    15      39.290  39.530  29.750  1.00  0.00            
ATOM    457  N3   DC    15      41.370  40.230  32.000  1.00  0.00            
ATOM    458  C2   DC    15      42.600  39.900  32.460  1.00  0.00            
ATOM    459  O2   DC    15      43.000  40.430  33.500  1.00  0.00            
ATOM    460  C3'  DC    15      47.080  38.200  31.620  1.00  0.00            
ATOM    461  H3'  DC    15      47.640  37.980  30.720  1.00  0.00            
ATOM    462  C2'  DC    15      45.650  37.750  31.440  1.00  0.00            
ATOM    463  H2'  DC    15      45.470  36.760  31.830  1.00  0.00            
ATOM    464 H2''  DC    15      45.480  37.740  30.370  1.00  0.00            
ATOM    465  O3'  DC    15      47.700  37.640  32.760  1.00  0.00            
ATOM    466  P    DG    16      48.500  36.270  32.690  1.00  0.00            
ATOM    467  OP1  DG    16      49.890  36.660  32.980  1.00  0.00            
ATOM    468  OP2  DG    16      48.280  35.700  31.340  1.00  0.00            
ATOM    469  O5'  DG    16      47.900  35.310  33.820  1.00  0.00            
ATOM    470  C5'  DG    16      46.490  35.070  33.970  1.00  0.00            
ATOM    471  H5'  DG    16      46.360  34.160  34.550  1.00  0.00            
ATOM    472 H5''  DG    16      46.050  34.910  32.990  1.00  0.00            
ATOM    473  C4'  DG    16      45.760  36.220  34.710  1.00  0.00            
ATOM    474  H4'  DG    16      46.410  37.090  34.750  1.00  0.00            
ATOM    475  O4'  DG    16      44.540  36.580  34.040  1.00  0.00            
ATOM    476  C1'  DG    16      43.630  37.000  35.050  1.00  0.00            
ATOM    477  H1'  DG    16      44.000  37.910  35.550  1.00  0.00            
ATOM    478  N9   DG    16      42.240  37.290  34.620  1.00  0.00            
ATOM    479  C8   DG    16      41.630  37.030  33.420  1.00  0.00            
ATOM    480  H8   DG    16      42.120  36.470  32.630  1.00  0.00            
ATOM    481  N7   DG    16      40.450  37.560  33.290  1.00  0.00            
ATOM    482  C5   DG    16      40.240  38.220  34.510  1.00  0.00            
ATOM    483  C6   DG    16      39.150  39.030  35.010  1.00  0.00            
ATOM    484  O6   DG    16      38.110  39.400  34.460  1.00  0.00            
ATOM    485  N1   DG    16      39.330  39.450  36.320  1.00  0.00            
ATOM    486  H1   DG    16      38.570  39.950  36.720  1.00  0.00            
ATOM    487  C2   DG    16      40.460  39.210  37.030  1.00  0.00            
ATOM    488  N2   DG    16      40.510  39.630  38.280  1.00  0.00            
ATOM    489  H21  DG    16      39.700  39.980  38.730  1.00  0.00            
ATOM    490  H22  DG    16      41.310  39.290  38.790  1.00  0.00            
ATOM    491  N3   DG    16      41.530  38.590  36.560  1.00  0.00            
ATOM    492  C4   DG    16      41.340  38.060  35.310  1.00  0.00            
ATOM    493  C3'  DG    16      45.330  35.890  36.150  1.00  0.00            
ATOM    494  H3'  DG    16      45.770  34.970  36.520  1.00  0.00            
ATOM    495  C2'  DG    16      43.810  35.840  36.020  1.00  0.00            
ATOM    496  H2'  DG    16      43.480  34.910  35.570  1.00  0.00            
ATOM    497 H2''  DG    16      43.300  36.020  36.950  1.00  0.00            
ATOM    498  O3'  DG    16      45.720  37.010  36.930  1.00  0.00            
ATOM    499  P    DC    17      46.020  36.890  38.500  1.00  0.00            
ATOM    500  OP1  DC    17      46.280  38.260  39.000  1.00  0.00            
ATOM    501  OP2  DC    17      47.050  35.840  38.650  1.00  0.00            
ATOM    502  O5'  DC    17      44.600  36.360  39.050  1.00  0.00            
ATOM    503  C5'  DC    17      43.500  37.240  39.240  1.00  0.00            
ATOM    504  H5'  DC    17      43.410  37.900  38.380  1.00  0.00            
ATOM    505 H5''  DC    17      43.740  37.860  40.110  1.00  0.00            
ATOM    506  C4'  DC    17      42.130  36.570  39.500  1.00  0.00            
ATOM    507  H4'  DC    17      41.600  37.200  40.210  1.00  0.00            
ATOM    508  O4'  DC    17      41.320  36.480  38.330  1.00  0.00            
ATOM    509  C1'  DC    17      40.440  35.380  38.430  1.00  0.00            
ATOM    510  H1'  DC    17      39.700  35.580  39.220  1.00  0.00            
ATOM    511  N1   DC    17      39.700  35.120  37.140  1.00  0.00            
ATOM    512  C6   DC    17      40.250  34.420  36.080  1.00  0.00            
ATOM    513  H6   DC    17      41.190  33.900  36.220  1.00  0.00            
ATOM    514  C5   DC    17      39.650  34.420  34.860  1.00  0.00            
ATOM    515  H5   DC    17      40.090  33.890  34.030  1.00  0.00            
ATOM    516  C4   DC    17      38.430  35.140  34.730  1.00  0.00            
ATOM    517  N4   DC    17      37.810  35.210  33.580  1.00  0.00            
ATOM    518  H41  DC    17      36.960  35.740  33.580  1.00  0.00            
ATOM    519  H42  DC    17      38.190  34.770  32.770  1.00  0.00            
ATOM    520  N3   DC    17      37.880  35.800  35.720  1.00  0.00            
ATOM    521  C2   DC    17      38.480  35.790  36.940  1.00  0.00            
ATOM    522  O2   DC    17      37.940  36.420  37.850  1.00  0.00            
ATOM    523  C3'  DC    17      42.140  35.150  40.050  1.00  0.00            
ATOM    524  H3'  DC    17      43.140  34.770  40.250  1.00  0.00            
ATOM    525  C2'  DC    17      41.400  34.320  38.990  1.00  0.00            
ATOM    526  H2'  DC    17      42.110  33.990  38.240  1.00  0.00            
ATOM    527 H2''  DC    17      40.870  33.480  39.440  1.00  0.00            
ATOM    528  O3'  DC    17      41.350  35.230  41.220  1.00  0.00            
ATOM    529  P    DG    18      41.960  35.250  42.700  1.00  0.00            
ATOM    530  OP1  DG    18      41.710  36.580  43.280  1.00  0.00            
ATOM    531  OP2  DG    18      43.330  34.690  42.680  1.00  0.00            
ATOM    532  O5'  DG    18      40.990  34.170  43.380  1.00  0.00            
ATOM    533  C5'  DG    18      40.520  33.030  42.660  1.00  0.00            
ATOM    534  H5'  DG    18      40.590  32.190  43.350  1.00  0.00            
ATOM    535 H5''  DG    18      41.140  32.810  41.790  1.00  0.00            
ATOM    536  C4'  DG    18      39.050  33.230  42.240  1.00  0.00            
ATOM    537  H4'  DG    18      38.650  33.990  42.900  1.00  0.00            
ATOM    538  O4'  DG    18      38.780  33.650  40.890  1.00  0.00            
ATOM    539  C1'  DG    18      37.440  33.250  40.640  1.00  0.00            
ATOM    540  H1'  DG    18      36.770  33.800  41.310  1.00  0.00            
ATOM    541  N9   DG    18      36.890  33.420  39.270  1.00  0.00            
ATOM    542  C8   DG    18      37.270  32.830  38.100  1.00  0.00            
ATOM    543  H8   DG    18      38.170  32.230  38.020  1.00  0.00            
ATOM    544  N7   DG    18      36.470  33.040  37.090  1.00  0.00            
ATOM    545  C5   DG    18      35.440  33.820  37.630  1.00  0.00            
ATOM    546  C6   DG    18      34.220  34.360  37.080  1.00  0.00            
ATOM    547  O6   DG    18      33.740  34.290  35.940  1.00  0.00            
ATOM    548  N1   DG    18      33.450  35.060  37.990  1.00  0.00            
ATOM    549  H1   DG    18      32.600  35.450  37.630  1.00  0.00            
ATOM    550  C2   DG    18      33.820  35.250  39.280  1.00  0.00            
ATOM    551  N2   DG    18      33.020  35.930  40.060  1.00  0.00            
ATOM    552  H21  DG    18      32.120  36.200  39.730  1.00  0.00            
ATOM    553  H22  DG    18      33.300  35.950  41.020  1.00  0.00            
ATOM    554  N3   DG    18      34.920  34.770  39.850  1.00  0.00            
ATOM    555  C4   DG    18      35.700  34.060  38.970  1.00  0.00            
ATOM    556  C3'  DG    18      38.190  31.980  42.440  1.00  0.00            
ATOM    557  H3'  DG    18      37.450  32.280  43.170  1.00  0.00            
ATOM    558  C2'  DG    18      37.480  31.800  41.100  1.00  0.00            
ATOM    559  H2'  DG    18      38.100  31.200  40.430  1.00  0.00            
ATOM    560 H2''  DG    18      36.500  31.360  41.230  1.00  0.00            
ATOM    561  O3'  DG    18      38.810  30.760  42.820  1.00  0.00            
ATOM    562  P    DG    19      38.150  29.810  43.950  1.00  0.00            
ATOM    563  OP1  DG    19      38.570  30.320  45.270  1.00  0.00            
ATOM    564  OP2  DG    19      38.430  28.410  43.580  1.00  0.00            
ATOM    565  O5'  DG    19      36.570  30.110  43.740  1.00  0.00            
ATOM    566  C5'  DG    19      35.840  30.980  44.610  1.00  0.00            
ATOM    567  H5'  DG    19      36.480  31.820  44.910  1.00  0.00            
ATOM    568 H5''  DG    19      35.600  30.440  45.520  1.00  0.00            
ATOM    569  C4'  DG    19      34.540  31.580  44.000  1.00  0.00            
ATOM    570  H4'  DG    19      34.220  32.380  44.650  1.00  0.00            
ATOM    571  O4'  DG    19      34.640  32.050  42.630  1.00  0.00            
ATOM    572  C1'  DG    19      33.600  31.420  41.860  1.00  0.00            
ATOM    573  H1'  DG    19      32.660  31.900  42.130  1.00  0.00            
ATOM    574  N9   DG    19      33.600  31.460  40.350  1.00  0.00            
ATOM    575  C8   DG    19      34.420  30.830  39.450  1.00  0.00            
ATOM    576  H8   DG    19      35.340  30.330  39.740  1.00  0.00            
ATOM    577  N7   DG    19      34.000  30.840  38.220  1.00  0.00            
ATOM    578  C5   DG    19      32.790  31.550  38.270  1.00  0.00            
ATOM    579  C6   DG    19      31.800  31.860  37.260  1.00  0.00            
ATOM    580  O6   DG    19      31.740  31.570  36.070  1.00  0.00            
ATOM    581  N1   DG    19      30.730  32.580  37.750  1.00  0.00            
ATOM    582  H1   DG    19      30.030  32.820  37.080  1.00  0.00            
ATOM    583  C2   DG    19      30.600  32.960  39.050  1.00  0.00            
ATOM    584  N2   DG    19      29.550  33.660  39.370  1.00  0.00            
ATOM    585  H21  DG    19      28.770  33.750  38.740  1.00  0.00            
ATOM    586  H22  DG    19      29.350  33.780  40.350  1.00  0.00            
ATOM    587  N3   DG    19      31.480  32.680  40.010  1.00  0.00            
ATOM    588  C4   DG    19      32.570  31.970  39.570  1.00  0.00            
ATOM    589  C3'  DG    19      33.420  30.540  43.960  1.00  0.00            
ATOM    590  H3'  DG    19      32.510  31.120  43.980  1.00  0.00            
ATOM    591  C2'  DG    19      33.610  30.030  42.530  1.00  0.00            
ATOM    592  H2'  DG    19      34.560  29.520  42.400  1.00  0.00            
ATOM    593 H2''  DG    19      32.800  29.370  42.260  1.00  0.00            
ATOM    594  O3'  DG    19      33.310  29.560  44.990  1.00  0.00            
ATOM    595  P    DG    20      32.390  29.830  46.300  1.00  0.00            
ATOM    596  OP1  DG    20      33.080  30.810  47.160  1.00  0.00            
ATOM    597  OP2  DG    20      31.960  28.530  46.860  1.00  0.00            
ATOM    598  O5'  DG    20      31.070  30.580  45.730  1.00  0.00            
ATOM    599  C5'  DG    20      30.120  29.920  44.900  1.00  0.00            
ATOM    600  H5'  DG    20      29.200  29.790  45.460  1.00  0.00            
ATOM    601 H5''  DG    20      30.490  28.930  44.600  1.00  0.00            
ATOM    602  C4'  DG    20      29.850  30.760  43.640  1.00  0.00            
ATOM    603  H4'  DG    20      30.060  31.800  43.860  1.00  0.00            
ATOM    604  O4'  DG    20      30.710  30.290  42.600  1.00  0.00            
ATOM    605  C1'  DG    20      29.940  30.140  41.440  1.00  0.00            
ATOM    606  H1'  DG    20      29.690  31.140  41.080  1.00  0.00            
ATOM    607  N9   DG    20      30.420  29.430  40.220  1.00  0.00            
ATOM    608  C8   DG    20      31.600  28.840  39.800  1.00  0.00            
ATOM    609  H8   DG    20      32.450  28.650  40.440  1.00  0.00            
ATOM    610  N7   DG    20      31.630  28.550  38.530  1.00  0.00            
ATOM    611  C5   DG    20      30.400  29.010  38.040  1.00  0.00            
ATOM    612  C6   DG    20      29.790  29.070  36.730  1.00  0.00            
ATOM    613  O6   DG    20      30.210  28.720  35.630  1.00  0.00            
ATOM    614  N1   DG    20      28.510  29.620  36.730  1.00  0.00            
ATOM    615  H1   DG    20      28.070  29.700  35.840  1.00  0.00            
ATOM    616  C2   DG    20      27.890  30.060  37.850  1.00  0.00            
ATOM    617  N2   DG    20      26.670  30.530  37.800  1.00  0.00            
ATOM    618  H21  DG    20      26.130  30.530  36.970  1.00  0.00            
ATOM    619  H22  DG    20      26.300  30.770  38.720  1.00  0.00            
ATOM    620  N3   DG    20      28.440  30.080  39.040  1.00  0.00            
ATOM    621  C4   DG    20      29.670  29.520  39.080  1.00  0.00            
ATOM    622  C3'  DG    20      28.410  30.660  43.090  1.00  0.00            
ATOM    623  H3'  DG    20      27.680  30.370  43.850  1.00  0.00            
ATOM    624  C2'  DG    20      28.670  29.560  42.060  1.00  0.00            
ATOM    625  H2'  DG    20      28.870  28.600  42.530  1.00  0.00            
ATOM    626 H2''  DG    20      27.860  29.460  41.350  1.00  0.00            
ATOM    627  O3'  DG    20      28.070  31.920  42.490  1.00  0.00            
ATOM    628  P    DC    21      26.660  32.300  41.790  1.00  0.00            
ATOM    629  OP1  DC    21      26.960  33.340  40.780  1.00  0.00            
ATOM    630  OP2  DC    21      25.720  32.610  42.880  1.00  0.00            
ATOM    631  O5'  DC    21      26.090  31.010  41.000  1.00  0.00            
ATOM    632  C5'  DC    21      25.230  30.080  41.660  1.00  0.00            
ATOM    633  H5'  DC    21      24.250  30.540  41.800  1.00  0.00            
ATOM    634 H5''  DC    21      25.650  29.930  42.650  1.00  0.00            
ATOM    635  C4'  DC    21      25.040  28.700  40.990  1.00  0.00            
ATOM    636  H4'  DC    21      24.150  28.750  40.360  1.00  0.00            
ATOM    637  O4'  DC    21      26.120  28.190  40.200  1.00  0.00            
ATOM    638  C1'  DC    21      26.070  26.770  40.250  1.00  0.00            
ATOM    639  H1'  DC    21      25.170  26.440  39.710  1.00  0.00            
ATOM    640  N1   DC    21      27.260  26.070  39.650  1.00  0.00            
ATOM    641  C6   DC    21      28.330  25.610  40.400  1.00  0.00            
ATOM    642  H6   DC    21      28.300  25.670  41.480  1.00  0.00            
ATOM    643  C5   DC    21      29.440  25.100  39.800  1.00  0.00            
ATOM    644  H5   DC    21      30.280  24.770  40.390  1.00  0.00            
ATOM    645  C4   DC    21      29.450  25.070  38.380  1.00  0.00            
ATOM    646  N4   DC    21      30.490  24.610  37.750  1.00  0.00            
ATOM    647  H41  DC    21      30.440  24.660  36.750  1.00  0.00            
ATOM    648  H42  DC    21      31.320  24.370  38.250  1.00  0.00            
ATOM    649  N3   DC    21      28.440  25.470  37.640  1.00  0.00            
ATOM    650  C2   DC    21      27.330  25.950  38.240  1.00  0.00            
ATOM    651  O2   DC    21      26.390  26.270  37.520  1.00  0.00            
ATOM    652  C3'  DC    21      24.800  27.640  42.080  1.00  0.00            
ATOM    653  H3'  DC    21      25.000  28.040  43.070  1.00  0.00            
ATOM    654  C2'  DC    21      25.830  26.560  41.750  1.00  0.00            
ATOM    655  H2'  DC    21      25.480  25.570  41.980  1.00  0.00            
ATOM    656 H2''  DC    21      26.730  26.790  42.310  1.00  0.00            
ATOM    657  O3'  DC    21      23.470  27.180  41.990  1.00  0.00            
ATOM    658  P    DG    22      22.610  26.810  43.310  1.00  0.00            
ATOM    659  OP1  DG    22      21.470  27.740  43.420  1.00  0.00            
ATOM    660  OP2  DG    22      23.530  26.630  44.450  1.00  0.00            
ATOM    661  O5'  DG    22      22.060  25.370  42.900  1.00  0.00            
ATOM    662  C5'  DG    22      22.950  24.290  42.650  1.00  0.00            
ATOM    663  H5'  DG    22      22.590  23.450  43.250  1.00  0.00            
ATOM    664 H5''  DG    22      23.960  24.520  42.980  1.00  0.00            
ATOM    665  C4'  DG    22      22.930  23.910  41.160  1.00  0.00            
ATOM    666  H4'  DG    22      22.100  24.430  40.670  1.00  0.00            
ATOM    667  O4'  DG    22      24.150  24.140  40.420  1.00  0.00            
ATOM    668  C1'  DG    22      24.050  23.370  39.220  1.00  0.00            
ATOM    669  H1'  DG    22      23.340  23.850  38.530  1.00  0.00            
ATOM    670  N9   DG    22      25.290  22.990  38.450  1.00  0.00            
ATOM    671  C8   DG    22      26.510  22.640  38.950  1.00  0.00            
ATOM    672  H8   DG    22      26.710  22.610  40.010  1.00  0.00            
ATOM    673  N7   DG    22      27.410  22.350  38.050  1.00  0.00            
ATOM    674  C5   DG    22      26.730  22.490  36.830  1.00  0.00            
ATOM    675  C6   DG    22      27.150  22.280  35.460  1.00  0.00            
ATOM    676  O6   DG    22      28.250  21.970  35.000  1.00  0.00            
ATOM    677  N1   DG    22      26.130  22.430  34.540  1.00  0.00            
ATOM    678  H1   DG    22      26.390  22.270  33.590  1.00  0.00            
ATOM    679  C2   DG    22      24.850  22.720  34.890  1.00  0.00            
ATOM    680  N2   DG    22      23.950  22.740  33.930  1.00  0.00            
ATOM    681  H21  DG    22      24.210  22.560  32.980  1.00  0.00            
ATOM    682  H22  DG    22      23.010  22.920  34.230  1.00  0.00            
ATOM    683  N3   DG    22      24.410  22.920  36.130  1.00  0.00            
ATOM    684  C4   DG    22      25.410  22.810  37.070  1.00  0.00            
ATOM    685  C3'  DG    22      22.680  22.410  41.060  1.00  0.00            
ATOM    686  H3'  DG    22      23.190  21.900  41.890  1.00  0.00            
ATOM    687  C2'  DG    22      23.430  22.120  39.790  1.00  0.00            
ATOM    688  H2'  DG    22      24.210  21.420  40.060  1.00  0.00            
ATOM    689 H2''  DG    22      22.740  21.760  39.040  1.00  0.00            
ATOM    690  O3'  DG    22      21.340  21.950  40.970  1.00  0.00            
ATOM    691  P    DC    23      20.990  20.370  40.920  1.00  0.00            
ATOM    692  OP1  DC    23      19.620  20.150  41.430  1.00  0.00            
ATOM    693  OP2  DC    23      22.120  19.620  41.520  1.00  0.00            
ATOM    694  O5'  DC    23      21.010  20.060  39.340  1.00  0.00            
ATOM    695  C5'  DC    23      20.040  20.620  38.460  1.00  0.00            
ATOM    696  H5'  DC    23      19.800  21.620  38.820  1.00  0.00            
ATOM    697 H5''  DC    23      19.120  20.030  38.510  1.00  0.00            
ATOM    698  C4'  DC    23      20.510  20.770  36.990  1.00  0.00            
ATOM    699  H4'  DC    23      19.910  21.540  36.530  1.00  0.00            
ATOM    700  O4'  DC    23      21.900  21.130  36.930  1.00  0.00            
ATOM    701  C1'  DC    23      22.650  20.120  36.270  1.00  0.00            
ATOM    702  H1'  DC    23      22.730  20.420  35.220  1.00  0.00            
ATOM    703  N1   DC    23      24.050  19.890  36.780  1.00  0.00            
ATOM    704  C6   DC    23      24.330  19.810  38.120  1.00  0.00            
ATOM    705  H6   DC    23      23.510  19.920  38.820  1.00  0.00            
ATOM    706  C5   DC    23      25.600  19.630  38.560  1.00  0.00            
ATOM    707  H5   DC    23      25.820  19.640  39.620  1.00  0.00            
ATOM    708  C4   DC    23      26.600  19.410  37.580  1.00  0.00            
ATOM    709  N4   DC    23      27.830  19.160  37.940  1.00  0.00            
ATOM    710  H41  DC    23      28.490  19.090  37.180  1.00  0.00            
ATOM    711  H42  DC    23      28.100  19.270  38.890  1.00  0.00            
ATOM    712  N3   DC    23      26.340  19.410  36.290  1.00  0.00            
ATOM    713  C2   DC    23      25.080  19.670  35.860  1.00  0.00            
ATOM    714  O2   DC    23      24.870  19.690  34.640  1.00  0.00            
ATOM    715  C3'  DC    23      20.380  19.500  36.140  1.00  0.00            
ATOM    716  H3'  DC    23      20.320  19.820  35.090  1.00  0.00            
ATOM    717  C2'  DC    23      21.760  18.890  36.340  1.00  0.00            
ATOM    718  H2'  DC    23      21.820  18.400  37.310  1.00  0.00            
ATOM    719 H2''  DC    23      22.010  18.220  35.530  1.00  0.00            
ATOM    720  O3'  DC    23      19.290  18.620  36.420  1.00  0.00            
ATOM    721  P   DG3    24      17.910  18.670  35.580  1.00  0.00            
ATOM    722  OP1 DG3    24      17.900  19.860  34.700  1.00  0.00            
ATOM    723  OP2 DG3    24      16.770  18.400  36.480  1.00  0.00            
ATOM    724  O5' DG3    24      18.020  17.370  34.620  1.00  0.00            
ATOM    725  C5' DG3    24      19.110  17.190  33.740  1.00  0.00            
ATOM    726  H5' DG3    24      19.690  18.120  33.670  1.00  0.00            
ATOM    727 H5'' DG3    24      18.730  16.970  32.750  1.00  0.00            
ATOM    728  C4' DG3    24      20.030  16.050  34.190  1.00  0.00            
ATOM    729  H4' DG3    24      19.900  15.220  33.490  1.00  0.00            
ATOM    730  O4' DG3    24      21.390  16.440  34.150  1.00  0.00            
ATOM    731  C1' DG3    24      22.120  15.500  34.920  1.00  0.00            
ATOM    732  H1' DG3    24      22.250  14.610  34.300  1.00  0.00            
ATOM    733  N9  DG3    24      23.480  15.960  35.310  1.00  0.00            
ATOM    734  C8  DG3    24      24.020  16.200  36.550  1.00  0.00            
ATOM    735  H8  DG3    24      23.440  16.410  37.440  1.00  0.00            
ATOM    736  N7  DG3    24      25.320  16.040  36.590  1.00  0.00            
ATOM    737  C5  DG3    24      25.680  15.820  35.250  1.00  0.00            
ATOM    738  C6  DG3    24      26.940  15.520  34.620  1.00  0.00            
ATOM    739  O6  DG3    24      28.040  15.310  35.110  1.00  0.00            
ATOM    740  N1  DG3    24      26.840  15.380  33.240  1.00  0.00            
ATOM    741  H1  DG3    24      27.710  15.230  32.770  1.00  0.00            
ATOM    742  C2  DG3    24      25.680  15.520  32.550  1.00  0.00            
ATOM    743  N2  DG3    24      25.690  15.370  31.250  1.00  0.00            
ATOM    744  H21 DG3    24      26.560  15.230  30.770  1.00  0.00            
ATOM    745  H22 DG3    24      24.810  15.520  30.790  1.00  0.00            
ATOM    746  N3  DG3    24      24.480  15.690  33.100  1.00  0.00            
ATOM    747  C4  DG3    24      24.550  15.860  34.460  1.00  0.00            
ATOM    748  C3' DG3    24      19.810  15.490  35.600  1.00  0.00            
ATOM    749  H3' DG3    24      19.430  16.270  36.260  1.00  0.00            
ATOM    750  C2' DG3    24      21.200  15.120  36.090  1.00  0.00            
ATOM    751  H2' DG3    24      21.420  15.710  36.980  1.00  0.00            
ATOM    752 H2'' DG3    24      21.280  14.050  36.310  1.00  0.00            
ATOM    753  O3' DG3    24      18.920  14.390  35.600  1.00  0.00            
ATOM    754 HO3' DG3    24      18.040  14.790  35.680  1.00  0.00            
ATOM    755  N   LYS    25      50.990  41.740  30.670  1.00  0.00            
ATOM    756  H1  LYS    25      50.480  42.600  30.480  1.00  0.00            
ATOM    757  H2  LYS    25      50.610  41.030  30.060  1.00  0.00            
ATOM    758  H3  LYS    25      51.960  41.860  30.420  1.00  0.00            
ATOM    759  CA  LYS    25      50.870  41.310  32.080  1.00  0.00            
ATOM    760  HA  LYS    25      49.840  41.440  32.400  1.00  0.00            
ATOM    761  CB  LYS    25      51.210  39.810  32.270  1.00  0.00            
ATOM    762  HB2 LYS    25      51.360  39.610  33.330  1.00  0.00            
ATOM    763  HB3 LYS    25      50.340  39.230  31.980  1.00  0.00            
ATOM    764  CG  LYS    25      52.450  39.290  31.490  1.00  0.00            
ATOM    765  HG2 LYS    25      52.470  39.670  30.470  1.00  0.00            
ATOM    766  HG3 LYS    25      53.340  39.670  32.000  1.00  0.00            
ATOM    767  CD  LYS    25      52.560  37.760  31.420  1.00  0.00            
ATOM    768  HD2 LYS    25      53.610  37.510  31.300  1.00  0.00            
ATOM    769  HD3 LYS    25      52.240  37.320  32.370  1.00  0.00            
ATOM    770  CE  LYS    25      51.800  37.080  30.250  1.00  0.00            
ATOM    771  HE2 LYS    25      52.180  37.450  29.300  1.00  0.00            
ATOM    772  HE3 LYS    25      52.010  36.000  30.310  1.00  0.00            
ATOM    773  NZ  LYS    25      50.340  37.270  30.310  1.00  0.00            
ATOM    774  HZ1 LYS    25      50.060  38.170  29.930  1.00  0.00            
ATOM    775  HZ2 LYS    25      49.810  36.540  29.850  1.00  0.00            
ATOM    776  HZ3 LYS    25      50.030  37.190  31.280  1.00  0.00            
ATOM    777  C   LYS    25      51.730  42.190  32.980  1.00  0.00            
ATOM    778  O   LYS    25      52.910  42.280  32.730  1.00  0.00            
ATOM    779  N3   BB    26      51.190  42.900  34.030  1.00  0.00            
ATOM    780  H7   BB    26      51.910  43.320  34.610  1.00  0.00            
ATOM    781  C3   BB    26      49.820  43.400  34.250  1.00  0.00            
ATOM    782  H5   BB    26      49.410  43.780  33.300  1.00  0.00            
ATOM    783  C5   BB    26      48.880  42.330  34.840  1.00  0.00            
ATOM    784  H10  BB    26      47.880  42.740  35.010  1.00  0.00            
ATOM    785  H8   BB    26      48.780  41.470  34.160  1.00  0.00            
ATOM    786  H9   BB    26      49.260  41.950  35.790  1.00  0.00            
ATOM    787  C2   BB    26      49.950  44.610  35.220  1.00  0.00            
ATOM    788  H3   BB    26      50.030  44.220  36.250  1.00  0.00            
ATOM    789  H4   BB    26      50.910  45.120  35.040  1.00  0.00            
ATOM    790  N2   BB    26      48.900  45.650  35.140  1.00  0.00            
ATOM    791  C1   BB    26      48.000  45.740  36.320  1.00  0.00            
ATOM    792  H1   BB    26      47.090  46.300  36.080  1.00  0.00            
ATOM    793  H2   BB    26      47.670  44.730  36.610  1.00  0.00            
ATOM    794  C6   BB    26      48.660  46.360  37.550  1.00  0.00            
ATOM    795  O1   BB    26      49.760  46.020  37.960  1.00  0.00            
ATOM    796  N4    E    27      45.110  50.760  37.270  1.00  0.00            
ATOM    797  H1    E    27      44.260  51.040  37.800  1.00  0.00            
ATOM    798  H2    E    27      45.670  50.310  37.990  1.00  0.00            
ATOM    799  C1    E    27      44.930  50.030  36.140  1.00  0.00            
ATOM    800  N5    E    27      43.620  49.940  35.690  1.00  0.00            
ATOM    801  H3    E    27      42.870  50.370  36.220  1.00  0.00            
ATOM    802  C4    E    27      43.260  49.260  34.560  1.00  0.00            
ATOM    803  O1    E    27      42.100  49.250  34.210  1.00  0.00            
ATOM    804  C3    E    27      44.340  48.590  33.910  1.00  0.00            
ATOM    805  C6    E    27      44.190  47.830  32.660  1.00  0.00            
ATOM    806  N1    E    27      43.000  47.750  31.990  1.00  0.00            
ATOM    807  H4    E    27      42.140  47.730  32.540  1.00  0.00            
ATOM    808  H5    E    27      42.880  47.070  31.240  1.00  0.00            
ATOM    809  N2    E    27      45.170  47.170  32.010  1.00  0.00            
ATOM    810  C7    E    27      46.390  47.230  32.580  1.00  0.00            
ATOM    811  H6    E    27      47.200  46.710  32.060  1.00  0.00            
ATOM    812  N3    E    27      46.000  49.400  35.600  1.00  0.00            
ATOM    813  C2    E    27      45.680  48.660  34.470  1.00  0.00            
ATOM    814  C5    E    27      46.740  47.950  33.800  1.00  0.00            
ATOM    815  C8    E    27      48.190  47.940  34.310  1.00  0.00            
ATOM    816  H7    E    27      48.750  48.710  33.760  1.00  0.00            
ATOM    817  H8    E    27      48.250  48.230  35.360  1.00  0.00            
ATOM    818  C9    E    27      48.940  46.600  34.120  1.00  0.00            
ATOM    819  O2    E    27      49.640  46.420  33.120  1.00  0.00            
ATOM    820  N3   BB    28      47.840  47.170  38.290  1.00  0.00            
ATOM    821  H7   BB    28      46.950  47.430  37.870  1.00  0.00            
ATOM    822  C3   BB    28      47.940  47.390  39.740  1.00  0.00            
ATOM    823  H5   BB    28      48.380  46.500  40.200  1.00  0.00            
ATOM    824  C5   BB    28      48.870  48.590  40.040  1.00  0.00            
ATOM    825  H10  BB    28      48.470  49.510  39.600  1.00  0.00            
ATOM    826  H8   BB    28      48.960  48.750  41.130  1.00  0.00            
ATOM    827  H9   BB    28      49.870  48.420  39.640  1.00  0.00            
ATOM    828  C2   BB    28      46.540  47.620  40.370  1.00  0.00            
ATOM    829  H3   BB    28      46.620  47.590  41.470  1.00  0.00            
ATOM    830  H4   BB    28      46.180  48.630  40.120  1.00  0.00            
ATOM    831  N2   BB    28      45.520  46.630  39.920  1.00  0.00            
ATOM    832  C1   BB    28      45.410  45.460  40.820  1.00  0.00            
ATOM    833  H1   BB    28      44.940  44.600  40.330  1.00  0.00            
ATOM    834  H2   BB    28      46.400  45.120  41.140  1.00  0.00            
ATOM    835  C6   BB    28      44.590  45.750  42.090  1.00  0.00            
ATOM    836  O1   BB    28      45.100  45.630  43.190  1.00  0.00            
ATOM    837  N4    E    29      40.390  48.720  39.290  1.00  0.00            
ATOM    838  H1    E    29      40.960  48.610  40.110  1.00  0.00            
ATOM    839  H2    E    29      39.410  48.920  39.540  1.00  0.00            
ATOM    840  C1    E    29      40.700  48.020  38.170  1.00  0.00            
ATOM    841  N5    E    29      39.750  48.020  37.170  1.00  0.00            
ATOM    842  H3    E    29      38.860  48.480  37.330  1.00  0.00            
ATOM    843  C4    E    29      39.940  47.420  35.950  1.00  0.00            
ATOM    844  O1    E    29      39.070  47.480  35.100  1.00  0.00            
ATOM    845  C3    E    29      41.180  46.740  35.830  1.00  0.00            
ATOM    846  C6    E    29      41.600  46.030  34.620  1.00  0.00            
ATOM    847  N1    E    29      40.840  46.020  33.500  1.00  0.00            
ATOM    848  H4    E    29      40.950  45.250  32.820  1.00  0.00            
ATOM    849  H5    E    29      39.830  46.200  33.590  1.00  0.00            
ATOM    850  N2    E    29      42.780  45.390  34.450  1.00  0.00            
ATOM    851  C7    E    29      43.580  45.350  35.530  1.00  0.00            
ATOM    852  H6    E    29      44.510  44.790  35.420  1.00  0.00            
ATOM    853  N3    E    29      41.900  47.400  38.130  1.00  0.00            
ATOM    854  C2    E    29      42.110  46.730  36.940  1.00  0.00            
ATOM    855  C5    E    29      43.300  45.920  36.830  1.00  0.00            
ATOM    856  C8    E    29      44.220  45.630  38.010  1.00  0.00            
ATOM    857  H7    E    29      43.640  45.070  38.740  1.00  0.00            
ATOM    858  H8    E    29      45.030  44.960  37.710  1.00  0.00            
ATOM    859  C9    E    29      44.860  46.840  38.700  1.00  0.00            
ATOM    860  O2    E    29      45.100  47.840  38.040  1.00  0.00            
ATOM    861  N3   BB    30      43.370  46.370  41.910  1.00  0.00            
ATOM    862  H7   BB    30      43.020  46.380  40.960  1.00  0.00            
ATOM    863  C3   BB    30      42.400  46.640  42.980  1.00  0.00            
ATOM    864  H5   BB    30      42.390  45.800  43.690  1.00  0.00            
ATOM    865  C5   BB    30      42.800  47.930  43.730  1.00  0.00            
ATOM    866  H10  BB    30      42.810  48.790  43.060  1.00  0.00            
ATOM    867  H8   BB    30      42.090  48.140  44.550  1.00  0.00            
ATOM    868  H9   BB    30      43.790  47.830  44.180  1.00  0.00            
ATOM    869  C2   BB    30      40.970  46.820  42.400  1.00  0.00            
ATOM    870  H3   BB    30      40.330  47.260  43.180  1.00  0.00            
ATOM    871  H4   BB    30      41.000  47.570  41.600  1.00  0.00            
ATOM    872  N2   BB    30      40.290  45.600  41.870  1.00  0.00            
ATOM    873  C1   BB    30      39.340  44.970  42.820  1.00  0.00            
ATOM    874  H1   BB    30      39.020  43.990  42.470  1.00  0.00            
ATOM    875  H2   BB    30      39.850  44.800  43.780  1.00  0.00            
ATOM    876  C6   BB    30      38.080  45.790  43.110  1.00  0.00            
ATOM    877  O1   BB    30      37.730  45.960  44.260  1.00  0.00            
ATOM    878  O1    F    31      37.920  46.060  38.550  1.00  0.00            
ATOM    879  C1    F    31      38.400  45.140  37.910  1.00  0.00            
ATOM    880  N1    F    31      37.890  44.800  36.650  1.00  0.00            
ATOM    881  C5    F    31      38.540  43.910  35.880  1.00  0.00            
ATOM    882  C2    F    31      39.860  43.410  36.220  1.00  0.00            
ATOM    883  C3    F    31      40.770  42.640  35.380  1.00  0.00            
ATOM    884  N4    F    31      42.040  42.410  35.640  1.00  0.00            
ATOM    885  H7    F    31      42.600  43.240  35.570  1.00  0.00            
ATOM    886  H8    F    31      42.470  41.760  34.980  1.00  0.00            
ATOM    887  N5    F    31      40.440  42.240  34.130  1.00  0.00            
ATOM    888  H6    F    31      40.900  41.410  33.730  1.00  0.00            
ATOM    889  C4    F    31      40.320  43.730  37.540  1.00  0.00            
ATOM    890  H3    F    31      41.300  43.440  37.930  1.00  0.00            
ATOM    891  N2    F    31      37.980  43.690  34.670  1.00  0.00            
ATOM    892  H1    F    31      36.970  43.800  34.540  1.00  0.00            
ATOM    893  H2    F    31      38.270  42.850  34.150  1.00  0.00            
ATOM    894  N3    F    31      39.500  44.460  38.410  1.00  0.00            
ATOM    895  C6    F    31      39.590  44.210  39.870  1.00  0.00            
ATOM    896  H4    F    31      38.590  44.340  40.310  1.00  0.00            
ATOM    897  H5    F    31      39.890  43.170  40.060  1.00  0.00            
ATOM    898  C7    F    31      40.580  45.130  40.580  1.00  0.00            
ATOM    899  O2    F    31      41.650  45.370  40.050  1.00  0.00            
ATOM    900  N3   BB    32      37.450  46.370  42.040  1.00  0.00            
ATOM    901  H7   BB    32      37.810  46.160  41.110  1.00  0.00            
ATOM    902  C3   BB    32      36.170  47.090  42.050  1.00  0.00            
ATOM    903  H5   BB    32      35.990  47.380  41.000  1.00  0.00            
ATOM    904  C5   BB    32      36.220  48.420  42.830  1.00  0.00            
ATOM    905  H10  BB    32      37.040  49.050  42.450  1.00  0.00            
ATOM    906  H8   BB    32      35.280  48.970  42.710  1.00  0.00            
ATOM    907  H9   BB    32      36.380  48.250  43.900  1.00  0.00            
ATOM    908  C2   BB    32      34.930  46.200  42.420  1.00  0.00            
ATOM    909  H3   BB    32      34.770  46.300  43.500  1.00  0.00            
ATOM    910  H4   BB    32      34.040  46.620  41.940  1.00  0.00            
ATOM    911  N2   BB    32      35.020  44.750  42.070  1.00  0.00            
ATOM    912  C1   BB    32      34.650  43.850  43.200  1.00  0.00            
ATOM    913  H1   BB    32      35.020  42.840  43.030  1.00  0.00            
ATOM    914  H2   BB    32      35.140  44.200  44.120  1.00  0.00            
ATOM    915  C6   BB    32      33.150  43.760  43.500  1.00  0.00            
ATOM    916  O1   BB    32      32.760  43.640  44.650  1.00  0.00            
ATOM    917  N4    E    33      31.290  44.650  38.100  1.00  0.00            
ATOM    918  H1    E    33      31.230  45.070  39.020  1.00  0.00            
ATOM    919  H2    E    33      30.410  44.730  37.570  1.00  0.00            
ATOM    920  C1    E    33      32.370  43.950  37.690  1.00  0.00            
ATOM    921  N5    E    33      32.330  43.510  36.380  1.00  0.00            
ATOM    922  H3    E    33      31.540  43.740  35.800  1.00  0.00            
ATOM    923  C4    E    33      33.330  42.760  35.820  1.00  0.00            
ATOM    924  O1    E    33      33.240  42.390  34.660  1.00  0.00            
ATOM    925  C3    E    33      34.400  42.460  36.710  1.00  0.00            
ATOM    926  C6    E    33      35.580  41.690  36.320  1.00  0.00            
ATOM    927  N1    E    33      35.760  41.250  35.040  1.00  0.00            
ATOM    928  H4    E    33      36.380  40.450  34.860  1.00  0.00            
ATOM    929  H5    E    33      34.940  41.210  34.420  1.00  0.00            
ATOM    930  N2    E    33      36.620  41.360  37.120  1.00  0.00            
ATOM    931  C7    E    33      36.520  41.770  38.390  1.00  0.00            
ATOM    932  H6    E    33      37.330  41.500  39.060  1.00  0.00            
ATOM    933  N3    E    33      33.330  43.700  38.600  1.00  0.00            
ATOM    934  C2    E    33      34.350  42.920  38.080  1.00  0.00            
ATOM    935  C5    E    33      35.410  42.510  38.970  1.00  0.00            
ATOM    936  C8    E    33      35.420  42.830  40.470  1.00  0.00            
ATOM    937  H7    E    33      34.590  42.320  40.950  1.00  0.00            
ATOM    938  H8    E    33      36.330  42.440  40.940  1.00  0.00            
ATOM    939  C9    E    33      35.350  44.330  40.780  1.00  0.00            
ATOM    940  O2    E    33      35.810  45.110  39.970  1.00  0.00            
ATOM    941  N3   BB    34      32.260  43.970  42.460  1.00  0.00            
ATOM    942  H7   BB    34      32.640  43.970  41.520  1.00  0.00            
ATOM    943  C3   BB    34      30.790  43.940  42.610  1.00  0.00            
ATOM    944  H5   BB    34      30.510  43.190  43.360  1.00  0.00            
ATOM    945  C5   BB    34      30.310  45.320  43.100  1.00  0.00            
ATOM    946  H10  BB    34      30.550  46.110  42.370  1.00  0.00            
ATOM    947  H8   BB    34      29.220  45.330  43.250  1.00  0.00            
ATOM    948  H9   BB    34      30.780  45.590  44.050  1.00  0.00            
ATOM    949  C2   BB    34      30.080  43.600  41.270  1.00  0.00            
ATOM    950  H3   BB    34      29.050  43.970  41.310  1.00  0.00            
ATOM    951  H4   BB    34      30.560  44.170  40.470  1.00  0.00            
ATOM    952  N2   BB    34      30.040  42.160  40.880  1.00  0.00            
ATOM    953  C1   BB    34      28.830  41.430  41.360  1.00  0.00            
ATOM    954  H1   BB    34      28.910  40.360  41.180  1.00  0.00            
ATOM    955  H2   BB    34      28.760  41.550  42.450  1.00  0.00            
ATOM    956  C6   BB    34      27.490  41.890  40.780  1.00  0.00            
ATOM    957  O1   BB    34      26.590  42.240  41.520  1.00  0.00            
ATOM    958  O1    F    35      30.180  41.220  36.960  1.00  0.00            
ATOM    959  C1    F    35      31.080  40.400  37.030  1.00  0.00            
ATOM    960  N1    F    35      31.570  39.810  35.850  1.00  0.00            
ATOM    961  C5    F    35      32.680  39.060  35.900  1.00  0.00            
ATOM    962  C2    F    35      33.500  38.940  37.090  1.00  0.00            
ATOM    963  C3    F    35      34.810  38.340  37.220  1.00  0.00            
ATOM    964  N4    F    35      35.600  38.520  38.260  1.00  0.00            
ATOM    965  H7    F    35      35.800  39.490  38.440  1.00  0.00            
ATOM    966  H8    F    35      36.510  38.040  38.200  1.00  0.00            
ATOM    967  N5    F    35      35.360  37.610  36.220  1.00  0.00            
ATOM    968  H6    F    35      36.190  37.030  36.420  1.00  0.00            
ATOM    969  C4    F    35      32.950  39.510  38.270  1.00  0.00            
ATOM    970  H3    F    35      33.440  39.470  39.240  1.00  0.00            
ATOM    971  N2    F    35      33.120  38.620  34.710  1.00  0.00            
ATOM    972  H1    F    35      32.490  38.540  33.910  1.00  0.00            
ATOM    973  H2    F    35      33.830  37.870  34.710  1.00  0.00            
ATOM    974  N3    F    35      31.700  40.130  38.250  1.00  0.00            
ATOM    975  C6    F    35      30.940  40.240  39.520  1.00  0.00            
ATOM    976  H4    F    35      29.880  40.120  39.320  1.00  0.00            
ATOM    977  H5    F    35      31.220  39.430  40.200  1.00  0.00            
ATOM    978  C7    F    35      31.140  41.560  40.260  1.00  0.00            
ATOM    979  O2    F    35      32.270  41.900  40.540  1.00  0.00            
ATOM    980  N3   BB    36      27.340  41.880  39.410  1.00  0.00            
ATOM    981  H7   BB    36      28.110  41.520  38.840  1.00  0.00            
ATOM    982  C3   BB    36      26.060  42.130  38.720  1.00  0.00            
ATOM    983  H5   BB    36      25.240  41.990  39.430  1.00  0.00            
ATOM    984  C5   BB    36      26.010  43.600  38.230  1.00  0.00            
ATOM    985  H10  BB    36      26.810  43.800  37.510  1.00  0.00            
ATOM    986  H8   BB    36      25.050  43.820  37.750  1.00  0.00            
ATOM    987  H9   BB    36      26.130  44.290  39.080  1.00  0.00            
ATOM    988  C2   BB    36      25.830  41.170  37.520  1.00  0.00            
ATOM    989  H3   BB    36      24.850  41.380  37.080  1.00  0.00            
ATOM    990  H4   BB    36      26.560  41.400  36.740  1.00  0.00            
ATOM    991  N2   BB    36      25.920  39.710  37.820  1.00  0.00            
ATOM    992  C1   BB    36      24.670  39.070  38.290  1.00  0.00            
ATOM    993  H1   BB    36      24.900  38.130  38.810  1.00  0.00            
ATOM    994  H2   BB    36      24.190  39.720  39.040  1.00  0.00            
ATOM    995  C6   BB    36      23.610  38.760  37.230  1.00  0.00            
ATOM    996  O1   BB    36      22.440  38.710  37.540  1.00  0.00            
ATOM    997  N4    E    37      26.050  38.430  32.630  1.00  0.00            
ATOM    998  H1    E    37      25.290  38.810  33.160  1.00  0.00            
ATOM    999  H2    E    37      25.630  37.990  31.790  1.00  0.00            
ATOM   1000  C1    E    37      27.020  37.750  33.300  1.00  0.00            
ATOM   1001  N5    E    37      27.890  37.060  32.480  1.00  0.00            
ATOM   1002  H3    E    37      27.670  36.960  31.500  1.00  0.00            
ATOM   1003  C4    E    37      29.050  36.480  32.940  1.00  0.00            
ATOM   1004  O1    E    37      29.740  35.820  32.180  1.00  0.00            
ATOM   1005  C3    E    37      29.250  36.620  34.340  1.00  0.00            
ATOM   1006  C6    E    37      30.450  36.160  35.040  1.00  0.00            
ATOM   1007  N1    E    37      31.480  35.550  34.380  1.00  0.00            
ATOM   1008  H4    E    37      32.130  34.950  34.900  1.00  0.00            
ATOM   1009  H5    E    37      31.270  35.090  33.490  1.00  0.00            
ATOM   1010  N2    E    37      30.710  36.290  36.360  1.00  0.00            
ATOM   1011  C7    E    37      29.700  36.800  37.100  1.00  0.00            
ATOM   1012  H6    E    37      29.870  36.900  38.170  1.00  0.00            
ATOM   1013  N3    E    37      27.040  37.790  34.660  1.00  0.00            
ATOM   1014  C2    E    37      28.210  37.220  35.160  1.00  0.00            
ATOM   1015  C5    E    37      28.380  37.180  36.590  1.00  0.00            
ATOM   1016  C8    E    37      27.250  37.570  37.550  1.00  0.00            
ATOM   1017  H7    E    37      26.290  37.180  37.170  1.00  0.00            
ATOM   1018  H8    E    37      27.400  37.110  38.530  1.00  0.00            
ATOM   1019  C9    E    37      27.160  39.080  37.740  1.00  0.00            
ATOM   1020  O2    E    37      28.190  39.700  37.870  1.00  0.00            
ATOM   1021  N3   BB    38      24.040  38.660  35.920  1.00  0.00            
ATOM   1022  H7   BB    38      25.040  38.720  35.760  1.00  0.00            
ATOM   1023  C3   BB    38      23.160  38.510  34.740  1.00  0.00            
ATOM   1024  H5   BB    38      23.820  38.460  33.870  1.00  0.00            
ATOM   1025  C5   BB    38      22.300  39.770  34.500  1.00  0.00            
ATOM   1026  H10  BB    38      22.930  40.670  34.470  1.00  0.00            
ATOM   1027  H8   BB    38      21.770  39.690  33.540  1.00  0.00            
ATOM   1028  H9   BB    38      21.550  39.900  35.290  1.00  0.00            
ATOM   1029  C2   BB    38      22.340  37.200  34.690  1.00  0.00            
ATOM   1030  H3   BB    38      21.490  37.300  35.380  1.00  0.00            
ATOM   1031  H4   BB    38      21.920  37.080  33.690  1.00  0.00            
ATOM   1032  N2   BB    38      23.110  35.970  35.030  1.00  0.00            
ATOM   1033  C1   BB    38      22.320  34.990  35.810  1.00  0.00            
ATOM   1034  H1   BB    38      22.960  34.320  36.390  1.00  0.00            
ATOM   1035  H2   BB    38      21.690  35.510  36.540  1.00  0.00            
ATOM   1036  C6   BB    38      21.390  34.130  34.930  1.00  0.00            
ATOM   1037  O1   BB    38      20.390  33.630  35.400  1.00  0.00            
ATOM   1038  N4    E    39      25.320  34.100  29.710  1.00  0.00            
ATOM   1039  H1    E    39      24.380  34.380  29.960  1.00  0.00            
ATOM   1040  H2    E    39      25.260  33.520  28.860  1.00  0.00            
ATOM   1041  C1    E    39      26.140  33.730  30.730  1.00  0.00            
ATOM   1042  N5    E    39      27.270  33.050  30.360  1.00  0.00            
ATOM   1043  H3    E    39      27.410  32.800  29.390  1.00  0.00            
ATOM   1044  C4    E    39      28.260  32.710  31.250  1.00  0.00            
ATOM   1045  O1    E    39      29.210  32.040  30.870  1.00  0.00            
ATOM   1046  C3    E    39      27.990  33.090  32.590  1.00  0.00            
ATOM   1047  C6    E    39      28.910  32.870  33.700  1.00  0.00            
ATOM   1048  N1    E    39      30.110  32.260  33.530  1.00  0.00            
ATOM   1049  H4    E    39      30.610  31.870  34.340  1.00  0.00            
ATOM   1050  H5    E    39      30.270  31.680  32.700  1.00  0.00            
ATOM   1051  N2    E    39      28.710  33.220  34.980  1.00  0.00            
ATOM   1052  C7    E    39      27.510  33.790  35.260  1.00  0.00            
ATOM   1053  H6    E    39      27.330  34.040  36.290  1.00  0.00            
ATOM   1054  N3    E    39      25.740  34.010  31.990  1.00  0.00            
ATOM   1055  C2    E    39      26.720  33.720  32.920  1.00  0.00            
ATOM   1056  C5    E    39      26.430  34.000  34.300  1.00  0.00            
ATOM   1057  C8    E    39      25.050  34.400  34.850  1.00  0.00            
ATOM   1058  H7    E    39      24.400  33.530  34.720  1.00  0.00            
ATOM   1059  H8    E    39      25.140  34.540  35.930  1.00  0.00            
ATOM   1060  C9    E    39      24.270  35.620  34.320  1.00  0.00            
ATOM   1061  O2    E    39      24.490  36.170  33.260  1.00  0.00            
ATOM   1062  N3   BB    40      21.610  34.120  33.560  1.00  0.00            
ATOM   1063  H7   BB    40      22.430  34.610  33.220  1.00  0.00            
ATOM   1064  C3   BB    40      20.630  33.630  32.580  1.00  0.00            
ATOM   1065  H5   BB    40      19.940  32.940  33.090  1.00  0.00            
ATOM   1066  C5   BB    40      19.800  34.820  32.050  1.00  0.00            
ATOM   1067  H10  BB    40      20.440  35.540  31.530  1.00  0.00            
ATOM   1068  H8   BB    40      19.030  34.480  31.360  1.00  0.00            
ATOM   1069  H9   BB    40      19.310  35.340  32.880  1.00  0.00            
ATOM   1070  C2   BB    40      21.270  32.860  31.390  1.00  0.00            
ATOM   1071  H3   BB    40      20.500  32.650  30.640  1.00  0.00            
ATOM   1072  H4   BB    40      21.980  33.540  30.890  1.00  0.00            
ATOM   1073  N2   BB    40      21.950  31.600  31.750  1.00  0.00            
ATOM   1074  C1   BB    40      21.030  30.470  32.020  1.00  0.00            
ATOM   1075  H1   BB    40      21.420  29.830  32.820  1.00  0.00            
ATOM   1076  H2   BB    40      20.060  30.840  32.380  1.00  0.00            
ATOM   1077  C6   BB    40      20.740  29.580  30.800  1.00  0.00            
ATOM   1078  O1   BB    40      19.800  28.810  30.830  1.00  0.00            
ATOM   1079  N4    E    41      25.990  29.660  27.400  1.00  0.00            
ATOM   1080  H1    E    41      25.010  29.820  27.260  1.00  0.00            
ATOM   1081  H2    E    41      26.330  29.040  26.650  1.00  0.00            
ATOM   1082  C1    E    41      26.470  29.530  28.670  1.00  0.00            
ATOM   1083  N5    E    41      27.760  29.070  28.760  1.00  0.00            
ATOM   1084  H3    E    41      28.270  28.830  27.920  1.00  0.00            
ATOM   1085  C4    E    41      28.440  29.000  29.950  1.00  0.00            
ATOM   1086  O1    E    41      29.580  28.560  29.980  1.00  0.00            
ATOM   1087  C3    E    41      27.660  29.390  31.080  1.00  0.00            
ATOM   1088  C6    E    41      28.180  29.410  32.450  1.00  0.00            
ATOM   1089  N1    E    41      29.450  29.030  32.740  1.00  0.00            
ATOM   1090  H4    E    41      29.760  28.850  33.700  1.00  0.00            
ATOM   1091  H5    E    41      30.050  28.600  32.040  1.00  0.00            
ATOM   1092  N2    E    41      27.480  29.750  33.550  1.00  0.00            
ATOM   1093  C7    E    41      26.200  30.090  33.350  1.00  0.00            
ATOM   1094  H6    E    41      25.620  30.350  34.240  1.00  0.00            
ATOM   1095  N3    E    41      25.620  29.780  29.680  1.00  0.00            
ATOM   1096  C2    E    41      26.270  29.750  30.910  1.00  0.00            
ATOM   1097  C5    E    41      25.480  30.040  32.090  1.00  0.00            
ATOM   1098  C8    E    41      23.960  30.170  32.080  1.00  0.00            
ATOM   1099  H7    E    41      23.540  29.290  31.580  1.00  0.00            
ATOM   1100  H8    E    41      23.610  30.110  33.120  1.00  0.00            
ATOM   1101  C9    E    41      23.310  31.410  31.460  1.00  0.00            
ATOM   1102  O2    E    41      23.730  31.910  30.440  1.00  0.00            
ATOM   1103  N3   BB    42      21.480  29.760  29.650  1.00  0.00            
ATOM   1104  H7   BB    42      22.220  30.450  29.670  1.00  0.00            
ATOM   1105  C3   BB    42      21.100  29.210  28.330  1.00  0.00            
ATOM   1106  H5   BB    42      20.250  28.530  28.460  1.00  0.00            
ATOM   1107  C5   BB    42      20.630  30.360  27.420  1.00  0.00            
ATOM   1108  H10  BB    42      21.430  31.080  27.240  1.00  0.00            
ATOM   1109  H8   BB    42      20.290  29.970  26.450  1.00  0.00            
ATOM   1110  H9   BB    42      19.790  30.890  27.880  1.00  0.00            
ATOM   1111  C2   BB    42      22.240  28.410  27.630  1.00  0.00            
ATOM   1112  H3   BB    42      21.900  28.080  26.640  1.00  0.00            
ATOM   1113  H4   BB    42      23.070  29.110  27.440  1.00  0.00            
ATOM   1114  N2   BB    42      22.760  27.230  28.370  1.00  0.00            
ATOM   1115  C1   BB    42      21.840  26.070  28.410  1.00  0.00            
ATOM   1116  H1   BB    42      21.970  25.500  29.330  1.00  0.00            
ATOM   1117  H2   BB    42      20.800  26.410  28.410  1.00  0.00            
ATOM   1118  C6   BB    42      21.980  25.090  27.220  1.00  0.00            
ATOM   1119  O1   BB    42      21.120  24.250  27.030  1.00  0.00            
ATOM   1120  O1    F    43      27.030  25.570  28.270  1.00  0.00            
ATOM   1121  C1    F    43      27.080  25.850  29.440  1.00  0.00            
ATOM   1122  N1    F    43      28.200  25.400  30.170  1.00  0.00            
ATOM   1123  C5    F    43      28.220  25.490  31.500  1.00  0.00            
ATOM   1124  C2    F    43      27.150  26.090  32.280  1.00  0.00            
ATOM   1125  C3    F    43      27.080  26.280  33.710  1.00  0.00            
ATOM   1126  N4    F    43      26.140  26.940  34.350  1.00  0.00            
ATOM   1127  H7    F    43      26.190  27.940  34.180  1.00  0.00            
ATOM   1128  H8    F    43      26.200  26.870  35.370  1.00  0.00            
ATOM   1129  N5    F    43      28.020  25.760  34.540  1.00  0.00            
ATOM   1130  H6    F    43      27.880  25.790  35.560  1.00  0.00            
ATOM   1131  C4    F    43      26.010  26.520  31.510  1.00  0.00            
ATOM   1132  H3    F    43      25.130  26.960  31.970  1.00  0.00            
ATOM   1133  N2    F    43      29.320  24.960  32.080  1.00  0.00            
ATOM   1134  H1    F    43      30.210  24.860  31.580  1.00  0.00            
ATOM   1135  H2    F    43      29.450  25.080  33.090  1.00  0.00            
ATOM   1136  N3    F    43      25.950  26.300  30.130  1.00  0.00            
ATOM   1137  C6    F    43      24.600  26.070  29.550  1.00  0.00            
ATOM   1138  H4    F    43      24.580  25.070  29.090  1.00  0.00            
ATOM   1139  H5    F    43      23.860  26.060  30.360  1.00  0.00            
ATOM   1140  C7    F    43      24.140  27.060  28.480  1.00  0.00            
ATOM   1141  O2    F    43      24.780  27.190  27.460  1.00  0.00            
ATOM   1142  N3   BB    44      23.040  25.230  26.350  1.00  0.00            
ATOM   1143  H7   BB    44      23.730  25.960  26.550  1.00  0.00            
ATOM   1144  C3   BB    44      23.190  24.520  25.070  1.00  0.00            
ATOM   1145  H5   BB    44      22.410  23.760  24.990  1.00  0.00            
ATOM   1146  C5   BB    44      22.960  25.520  23.910  1.00  0.00            
ATOM   1147  H10  BB    44      23.720  26.320  23.930  1.00  0.00            
ATOM   1148  H8   BB    44      23.030  25.010  22.940  1.00  0.00            
ATOM   1149  H9   BB    44      21.970  25.980  23.990  1.00  0.00            
ATOM   1150  C2   BB    44      24.570  23.830  24.910  1.00  0.00            
ATOM   1151  H3   BB    44      24.650  23.390  23.910  1.00  0.00            
ATOM   1152  H4   BB    44      25.350  24.610  24.960  1.00  0.00            
ATOM   1153  N2   BB    44      24.870  22.780  25.920  1.00  0.00            
ATOM   1154  C1   BB    44      24.060  21.530  25.760  1.00  0.00            
ATOM   1155  H1   BB    44      23.750  21.150  26.740  1.00  0.00            
ATOM   1156  H2   BB    44      23.150  21.740  25.200  1.00  0.00            
ATOM   1157  C6   BB    44      24.800  20.410  25.010  1.00  0.00            
ATOM   1158  O1   BB    44      24.200  19.390  24.720  1.00  0.00            
ATOM   1159  N4    E    45      30.740  21.000  26.000  1.00  0.00            
ATOM   1160  H1    E    45      30.100  20.940  25.220  1.00  0.00            
ATOM   1161  H2    E    45      31.520  20.350  25.830  1.00  0.00            
ATOM   1162  C1    E    45      30.240  21.190  27.240  1.00  0.00            
ATOM   1163  N5    E    45      31.150  21.040  28.270  1.00  0.00            
ATOM   1164  H3    E    45      32.100  20.780  28.050  1.00  0.00            
ATOM   1165  C4    E    45      30.830  21.240  29.580  1.00  0.00            
ATOM   1166  O1    E    45      31.650  21.030  30.450  1.00  0.00            
ATOM   1167  C3    E    45      29.470  21.610  29.790  1.00  0.00            
ATOM   1168  C6    E    45      28.900  21.850  31.120  1.00  0.00            
ATOM   1169  N1    E    45      29.620  21.630  32.250  1.00  0.00            
ATOM   1170  H4    E    45      29.280  21.960  33.160  1.00  0.00            
ATOM   1171  H5    E    45      30.640  21.590  32.210  1.00  0.00            
ATOM   1172  N2    E    45      27.610  22.160  31.380  1.00  0.00            
ATOM   1173  C7    E    45      26.810  22.270  30.310  1.00  0.00            
ATOM   1174  H6    E    45      25.770  22.530  30.510  1.00  0.00            
ATOM   1175  N3    E    45      28.910  21.380  27.370  1.00  0.00            
ATOM   1176  C2    E    45      28.550  21.660  28.680  1.00  0.00            
ATOM   1177  C5    E    45      27.160  21.950  28.940  1.00  0.00            
ATOM   1178  C8    E    45      26.060  21.840  27.890  1.00  0.00            
ATOM   1179  H7    E    45      26.120  20.840  27.450  1.00  0.00            
ATOM   1180  H8    E    45      25.090  21.890  28.400  1.00  0.00            
ATOM   1181  C9    E    45      26.010  22.850  26.730  1.00  0.00            
ATOM   1182  O2    E    45      27.000  23.380  26.280  1.00  0.00            
ATOM   1183  N3   BB    46      26.110  20.610  24.610  1.00  0.00            
ATOM   1184  H7   BB    46      26.540  21.490  24.890  1.00  0.00            
ATOM   1185  C3   BB    46      26.810  19.790  23.620  1.00  0.00            
ATOM   1186  H5   BB    46      26.130  19.000  23.280  1.00  0.00            
ATOM   1187  C5   BB    46      27.130  20.650  22.380  1.00  0.00            
ATOM   1188  H10  BB    46      27.810  21.470  22.650  1.00  0.00            
ATOM   1189  H8   BB    46      27.610  20.050  21.600  1.00  0.00            
ATOM   1190  H9   BB    46      26.220  21.090  21.970  1.00  0.00            
ATOM   1191  C2   BB    46      28.100  19.110  24.150  1.00  0.00            
ATOM   1192  H3   BB    46      28.560  18.530  23.350  1.00  0.00            
ATOM   1193  H4   BB    46      28.820  19.910  24.390  1.00  0.00            
ATOM   1194  N2   BB    46      27.950  18.240  25.340  1.00  0.00            
ATOM   1195  C1   BB    46      27.100  17.030  25.130  1.00  0.00            
ATOM   1196  H1   BB    46      26.300  17.000  25.880  1.00  0.00            
ATOM   1197  H2   BB    46      26.610  17.080  24.150  1.00  0.00            
ATOM   1198  C6   BB    46      27.860  15.700  25.180  1.00  0.00            
ATOM   1199  O1   BB    46      27.300  14.690  25.560  1.00  0.00            
ATOM   1200  O1    F    47      31.260  17.480  28.410  1.00  0.00            
ATOM   1201  C1    F    47      30.480  17.880  29.240  1.00  0.00            
ATOM   1202  N1    F    47      30.870  17.800  30.590  1.00  0.00            
ATOM   1203  C5    F    47      29.990  18.070  31.570  1.00  0.00            
ATOM   1204  C2    F    47      28.620  18.470  31.320  1.00  0.00            
ATOM   1205  C3    F    47      27.600  18.830  32.290  1.00  0.00            
ATOM   1206  N4    F    47      26.420  19.320  31.990  1.00  0.00            
ATOM   1207  H7    F    47      26.490  20.250  31.580  1.00  0.00            
ATOM   1208  H8    F    47      25.820  19.480  32.820  1.00  0.00            
ATOM   1209  N5    F    47      27.760  18.590  33.610  1.00  0.00            
ATOM   1210  H6    F    47      27.050  18.940  34.280  1.00  0.00            
ATOM   1211  C4    F    47      28.240  18.510  29.940  1.00  0.00            
ATOM   1212  H3    F    47      27.230  18.770  29.620  1.00  0.00            
ATOM   1213  N2    F    47      30.480  17.910  32.820  1.00  0.00            
ATOM   1214  H1    F    47      31.470  18.050  33.020  1.00  0.00            
ATOM   1215  H2    F    47      29.900  18.260  33.590  1.00  0.00            
ATOM   1216  N3    F    47      29.130  18.130  28.920  1.00  0.00            
ATOM   1217  C6    F    47      28.550  17.580  27.670  1.00  0.00            
ATOM   1218  H4    F    47      28.850  16.540  27.580  1.00  0.00            
ATOM   1219  H5    F    47      27.450  17.580  27.760  1.00  0.00            
ATOM   1220  C7    F    47      28.920  18.290  26.360  1.00  0.00            
ATOM   1221  O2    F    47      30.070  18.290  25.980  1.00  0.00            
ATOM   1222  N1  1pn    48      34.680  15.610  25.960  1.00  0.00            
ATOM   1223  H6  1pn    48      33.980  15.830  26.640  1.00  0.00            
ATOM   1224  H16 1pn    48      35.390  16.280  25.660  1.00  0.00            
ATOM   1225  C6  1pn    48      34.610  14.470  25.240  1.00  0.00            
ATOM   1226  O1  1pn    48      35.390  14.280  24.340  1.00  0.00            
ATOM   1227  C1  1pn    48      33.410  13.540  25.460  1.00  0.00            
ATOM   1228  H1  1pn    48      33.820  12.600  25.840  1.00  0.00            
ATOM   1229  H2  1pn    48      32.990  13.330  24.470  1.00  0.00            
ATOM   1230  N2  1pn    48      32.360  14.070  26.370  1.00  0.00            
ATOM   1231  C2  1pn    48      31.500  15.110  25.740  1.00  0.00            
ATOM   1232  H3  1pn    48      31.370  15.960  26.420  1.00  0.00            
ATOM   1233  H4  1pn    48      32.030  15.550  24.880  1.00  0.00            
ATOM   1234  C3  1pn    48      30.130  14.580  25.240  1.00  0.00            
ATOM   1235  H5  1pn    48      29.680  13.980  26.050  1.00  0.00            
ATOM   1236  C5  1pn    48      30.260  13.680  23.990  1.00  0.00            
ATOM   1237  H10 1pn    48      30.820  12.770  24.230  1.00  0.00            
ATOM   1238  H8  1pn    48      29.270  13.380  23.630  1.00  0.00            
ATOM   1239  H9  1pn    48      30.780  14.210  23.180  1.00  0.00            
ATOM   1240  N3  1pn    48      29.230  15.710  24.960  1.00  0.00            
ATOM   1241  H7  1pn    48      29.660  16.610  24.770  1.00  0.00            
ATOM   1242  N4    E    49      35.970  13.520  30.530  1.00  0.00            
ATOM   1243  H1    E    49      36.130  13.560  29.530  1.00  0.00            
ATOM   1244  H2    E    49      36.830  13.400  31.070  1.00  0.00            
ATOM   1245  C1    E    49      34.780  13.930  31.050  1.00  0.00            
ATOM   1246  N5    E    49      34.760  14.090  32.420  1.00  0.00            
ATOM   1247  H3    E    49      35.620  14.030  32.950  1.00  0.00            
ATOM   1248  C4    E    49      33.610  14.340  33.120  1.00  0.00            
ATOM   1249  O1    E    49      33.640  14.420  34.340  1.00  0.00            
ATOM   1250  C3    E    49      32.440  14.420  32.310  1.00  0.00            
ATOM   1251  C6    E    49      31.100  14.630  32.850  1.00  0.00            
ATOM   1252  N1    E    49      30.870  14.690  34.200  1.00  0.00            
ATOM   1253  H4    E    49      29.990  15.100  34.530  1.00  0.00            
ATOM   1254  H5    E    49      31.650  14.920  34.810  1.00  0.00            
ATOM   1255  N2    E    49      29.950  14.700  32.160  1.00  0.00            
ATOM   1256  C7    E    49      30.090  14.570  30.830  1.00  0.00            
ATOM   1257  H6    E    49      29.180  14.650  30.240  1.00  0.00            
ATOM   1258  N3    E    49      33.730  14.010  30.210  1.00  0.00            
ATOM   1259  C2    E    49      32.540  14.250  30.870  1.00  0.00            
ATOM   1260  C5    E    49      31.310  14.310  30.090  1.00  0.00            
ATOM   1261  C8    E    49      31.120  14.150  28.580  1.00  0.00            
ATOM   1262  H7    E    49      30.250  13.500  28.410  1.00  0.00            
ATOM   1263  H8    E    49      30.820  15.120  28.200  1.00  0.00            
ATOM   1264  C9    E    49      32.220  13.550  27.680  1.00  0.00            
ATOM   1265  O2    E    49      32.670  12.440  27.930  1.00  0.00            
